# Supplementary material for: Investigating the dynamic mechanism of user willingness to actively publish travel-related Electronic Word-of-Mouth (eWOM) on tourism platforms
Source: PLoS One. 2023 Oct 3;18(10):e0285773. doi: 10.1371/journal.pone.0285773 (PMC10547205; doi:10.1371/journal.pone.0285773)
Supplement: S1 Data — (TXT) [file pone.0285773.s001.txt]

PEOU1	PEOU2	PEOU3	PU1	PU2	PU3	PU4	P1	P2	P3	UA1	UA2	UA3	PAS1	PAS2	PAS3	SF1	SF2	SF3	SI1	SI2	SI3	TE1	TE2	TE3	TE4	RI1	RI2	RI3	PE1	PE2	PE3	PE4	PE5	PE6	PE7	PE8	PE9	NE1	NE2	NE3	NE4	NE5	NE6	NE7	NE8	NE9	OF1	OF2	OF3
4	5	4	3	4	4	4	4	4	5	3	2	3	4	5	5	5	3	5	4	4	5	4	4	4	4	4	4	4	4	4	3	4	2	3	3	4	3	4	4	2	4	2	3	4	5	4	4	4	2
5	5	2	5	4	4	4	2	3	3	4	4	4	2	2	4	1	4	2	5	5	5	1	1	1	1	4	4	4	4	4	4	4	3	5	4	4	4	4	3	5	4	5	4	4	4	4	4	5	5
5	4	5	5	5	5	5	5	5	4	5	5	5	3	3	1	3	4	5	3	1	4	3	3	4	4	4	2	5	4	3	4	4	3	2	1	4	4	5	4	4	4	4	4	4	4	4	4	3	4
3	4	1	2	4	2	3	1	2	1	1	1	3	5	5	4	5	4	4	4	4	3	4	3	5	3	3	3	3	4	4	4	3	5	4	5	3	4	1	1	1	1	1	1	1	1	1	2	2	3
1	1	1	4	4	4	4	4	3	4	1	1	1	4	2	5	4	3	3	5	4	4	2	3	4	2	1	1	1	2	4	1	4	2	2	4	2	4	1	4	1	4	4	4	3	5	3	2	4	3
4	4	4	3	4	4	4	1	4	2	2	4	4	4	3	3	4	5	2	4	4	3	3	4	3	3	2	2	3	4	4	5	2	5	5	3	4	4	3	4	3	2	4	4	3	4	3	4	4	4
4	5	5	3	2	4	4	5	5	5	4	4	4	3	5	3	3	4	3	1	4	4	5	3	4	4	4	5	4	5	5	4	5	5	5	3	5	5	4	4	4	4	2	3	5	5	4	2	4	4
3	4	4	2	3	4	1	4	3	5	3	5	5	4	1	4	5	4	4	4	5	5	3	5	4	4	4	4	2	3	4	3	4	4	4	3	5	5	4	5	1	4	4	4	4	5	1	5	4	4
3	4	1	4	4	4	4	5	5	4	4	5	2	4	4	3	2	2	3	4	3	3	3	4	3	3	5	4	5	4	4	4	4	4	5	5	2	4	1	3	1	1	3	3	2	1	1	4	4	4
5	3	3	1	4	5	4	2	4	2	5	5	3	5	1	1	5	4	3	4	4	4	4	4	5	3	3	3	4	4	5	5	4	3	5	5	5	4	2	5	5	3	3	3	3	4	4	2	5	4
4	4	4	4	4	5	3	3	1	3	3	2	4	3	2	4	4	4	3	2	2	3	3	1	1	2	2	2	1	1	4	4	4	4	2	4	3	3	4	4	4	2	3	3	2	3	3	4	4	2
3	1	4	5	4	4	4	2	3	4	4	2	4	5	4	4	5	5	3	3	3	3	3	3	4	1	5	3	4	4	5	3	4	3	4	5	3	4	5	4	5	4	5	4	5	3	3	5	5	3
1	4	4	3	4	2	2	2	2	1	1	1	3	4	3	2	2	3	4	3	1	1	5	5	5	5	4	5	5	2	3	1	1	3	1	1	4	1	1	3	3	3	3	2	2	3	2	4	4	4
4	4	5	4	4	4	3	4	4	5	4	2	3	5	4	5	3	4	4	4	3	3	4	2	4	3	4	5	5	3	4	4	4	4	4	3	3	4	4	3	4	2	3	3	1	3	4	1	2	2
5	4	2	4	5	4	5	3	1	4	5	5	3	4	4	3	4	4	3	2	4	4	4	5	4	5	5	5	5	4	3	4	4	5	4	5	1	5	5	3	4	5	3	3	4	4	4	4	4	4
2	2	2	2	1	3	4	4	3	4	4	4	3	3	4	4	3	3	1	4	2	4	5	4	4	5	5	5	5	5	5	4	4	5	4	5	5	4	3	3	2	3	1	1	4	2	3	5	5	4
5	5	5	4	4	4	2	4	4	4	4	4	4	3	4	1	4	4	4	4	4	5	5	5	5	5	5	5	5	1	4	4	3	1	1	2	4	4	4	4	4	4	5	3	4	4	4	3	1	2
3	3	2	1	3	4	2	5	4	3	4	2	4	3	3	4	5	4	4	4	4	4	4	4	3	4	3	1	4	1	1	1	1	1	1	1	1	1	5	5	4	4	5	4	5	4	3	4	5	4
1	4	2	2	2	1	2	2	2	2	3	4	1	3	2	1	3	2	4	4	4	5	4	2	3	4	3	2	1	2	1	3	2	2	1	4	3	1	5	4	5	5	5	5	4	5	5	2	2	2
5	3	4	4	3	5	4	2	3	4	4	3	4	1	4	4	5	4	5	5	3	4	5	1	4	4	2	4	4	3	2	3	5	5	3	2	5	4	3	3	4	4	3	2	5	4	5	4	4	4
4	4	4	3	2	4	2	5	5	5	1	3	4	2	3	3	5	4	4	4	4	5	4	3	4	4	3	3	3	3	3	4	3	2	3	4	4	5	3	4	4	4	4	4	5	3	5	5	4	3
5	4	5	4	3	2	2	1	4	1	5	3	4	4	2	2	3	4	4	4	5	4	3	2	2	1	4	4	4	4	3	2	4	5	4	4	3	3	4	4	4	5	4	5	4	4	5	2	3	5
2	4	4	5	4	5	5	4	4	4	4	2	2	4	3	3	3	4	2	1	3	2	1	1	1	2	1	1	1	4	3	1	3	3	2	4	4	2	4	5	4	4	4	2	5	4	4	3	4	4
4	4	4	4	4	4	4	3	1	3	3	5	4	3	4	3	2	3	3	5	5	4	2	2	4	3	5	5	5	5	5	4	5	5	5	4	4	4	2	4	1	2	3	1	1	3	4	5	5	5
4	2	3	4	5	4	4	1	1	2	1	2	2	4	5	5	3	2	1	2	4	4	3	4	5	4	5	5	4	5	4	5	4	5	5	5	5	5	4	3	4	4	4	5	4	4	4	4	3	4
4	4	4	5	5	5	5	2	1	2	4	3	5	5	5	4	1	4	2	3	2	3	3	3	4	1	3	4	4	5	5	5	5	5	5	5	5	5	4	4	4	4	5	4	5	4	4	4	3	3
4	5	2	5	3	4	1	3	4	4	3	4	4	5	5	5	4	4	4	4	4	4	2	4	4	4	5	5	5	2	4	3	3	2	4	3	4	3	3	3	4	1	4	3	1	2	3	1	3	2
5	5	5	4	4	4	4	5	4	4	4	4	4	4	4	1	4	3	3	5	5	5	2	2	3	3	4	4	4	4	4	3	3	4	4	4	4	4	5	4	5	5	4	4	5	4	5	3	4	4
3	1	3	4	2	2	4	3	4	3	4	3	5	2	2	3	3	4	3	1	1	1	4	5	4	4	1	1	1	5	5	4	5	3	5	5	4	4	5	4	4	3	4	3	3	5	3	3	4	4
5	5	5	4	5	5	5	4	5	4	4	4	3	5	4	5	2	1	1	2	4	4	2	3	1	3	2	1	1	4	4	4	4	1	4	3	4	4	4	4	4	4	4	4	3	4	4	4	3	4
5	4	4	4	5	5	5	3	4	4	5	4	4	2	2	2	4	5	3	5	4	4	5	5	5	5	5	4	4	1	2	3	3	3	2	1	2	4	5	5	4	5	4	5	5	5	5	2	1	1
3	3	4	4	2	5	2	3	4	3	4	3	4	5	4	4	3	3	5	3	5	4	3	3	3	4	4	4	4	5	3	4	4	5	3	3	5	5	4	4	4	5	5	2	5	3	3	4	3	3
4	5	4	1	2	4	4	5	4	5	3	1	4	4	2	2	1	3	3	5	5	5	4	2	3	3	1	3	3	4	4	5	4	4	4	3	4	4	4	4	1	3	1	2	1	2	2	3	4	4
4	4	2	5	5	4	4	1	2	1	4	4	4	4	2	4	5	4	5	4	3	3	4	5	3	4	4	5	5	5	3	4	4	5	4	4	4	4	3	3	3	3	1	3	1	1	2	3	4	4
3	2	4	5	4	5	4	1	5	1	5	5	3	5	5	2	5	4	3	4	4	4	2	2	5	2	5	4	3	3	5	3	3	5	5	5	4	3	2	3	3	5	3	4	5	3	1	5	4	5
4	3	3	3	3	2	3	3	4	4	1	3	2	2	1	4	4	5	4	4	5	5	5	5	5	5	4	4	3	5	3	4	3	2	4	2	3	1	4	3	4	3	4	4	5	4	5	4	4	2
5	4	1	3	4	3	5	1	3	4	2	3	2	5	4	4	4	5	4	5	5	4	5	2	5	3	5	4	3	1	5	4	5	5	3	5	4	4	4	5	2	4	5	3	3	5	4	3	5	3
3	2	4	5	4	3	4	4	5	4	3	2	2	4	4	4	4	5	5	4	4	3	4	5	4	4	4	4	2	1	2	2	2	3	3	3	4	1	5	4	4	4	4	5	4	4	4	5	4	4
3	4	3	3	4	4	4	3	4	4	3	3	2	5	5	5	2	4	1	4	3	2	5	5	5	4	3	3	3	4	3	2	3	4	5	4	3	4	4	4	4	4	4	4	5	3	4	3	4	2
2	4	4	3	5	4	2	2	2	4	4	3	3	4	3	5	4	4	5	1	1	4	3	2	2	4	3	2	1	2	2	3	2	2	3	2	4	3	3	3	4	2	2	4	3	3	4	4	5	4
4	2	3	3	2	2	4	5	3	3	4	3	5	4	5	4	4	4	3	1	1	2	4	3	2	3	4	4	3	5	5	4	5	5	4	4	4	5	5	4	4	2	5	5	5	4	4	3	5	4
4	4	4	2	2	3	5	4	1	3	5	5	3	2	4	5	5	2	5	3	1	4	2	4	5	4	4	4	5	5	5	3	3	5	4	4	5	4	5	3	4	3	3	4	5	3	3	4	2	5
4	4	5	4	5	5	2	3	2	1	1	2	2	4	4	4	4	4	4	3	1	1	4	5	5	4	1	1	1	2	2	2	3	3	4	3	3	1	5	5	4	5	4	5	5	5	5	4	5	3
3	2	2	2	3	2	1	2	5	4	3	3	2	3	5	4	4	4	4	4	4	4	5	4	5	5	5	5	5	4	3	4	4	5	4	4	5	4	1	2	2	3	1	1	2	1	1	4	4	4
1	2	1	1	3	1	1	4	3	4	4	4	4	4	3	4	5	5	4	3	4	4	4	5	4	4	4	2	3	4	4	3	4	4	4	4	4	4	3	3	1	1	3	2	1	3	3	5	3	4
5	4	3	5	4	3	3	3	3	3	5	5	3	3	1	4	3	4	4	4	4	4	4	1	3	4	5	1	5	4	2	4	5	5	4	4	4	3	3	5	4	4	3	4	5	3	5	5	5	4
4	4	4	4	4	5	4	2	1	2	1	2	4	4	3	1	5	5	5	2	1	3	4	4	1	4	1	2	1	4	4	4	4	1	4	4	5	4	5	5	5	5	5	5	4	4	4	2	3	4
4	4	4	3	3	4	3	4	4	4	4	4	5	4	4	2	3	4	4	5	3	4	4	4	4	4	5	4	3	5	5	4	2	4	5	5	2	3	2	4	3	1	1	4	4	2	4	5	4	4
5	4	4	4	3	4	2	5	4	4	5	5	5	4	4	5	5	3	5	4	5	5	5	5	5	5	5	5	5	4	4	4	4	4	5	4	5	4	3	2	4	4	4	4	3	4	4	4	3	4
2	3	2	3	3	3	2	4	4	4	5	5	5	3	5	2	4	4	4	4	4	4	1	1	1	1	4	3	3	4	4	3	3	2	3	5	3	1	4	5	2	4	4	3	3	2	5	4	4	4
5	4	4	4	4	4	4	2	4	2	4	5	4	5	5	5	4	5	4	3	3	4	2	3	4	2	4	4	2	4	5	4	2	2	4	5	4	4	2	1	2	1	1	2	2	1	1	4	3	4
3	3	4	3	4	4	2	2	1	4	5	5	5	4	3	3	4	4	3	5	5	5	4	5	4	4	4	4	5	1	3	3	4	1	4	2	2	4	4	3	4	5	4	2	4	3	2	1	2	1
4	4	4	4	5	4	3	3	3	3	2	4	3	4	3	5	4	5	5	4	4	4	5	4	4	4	5	5	5	5	4	5	4	5	4	5	4	5	2	1	1	2	1	1	2	4	2	4	4	3
1	3	2	1	3	3	2	4	4	4	4	2	4	4	5	4	2	4	1	5	4	5	2	2	4	3	4	4	5	2	4	2	4	1	3	3	1	2	2	3	2	4	4	4	4	2	3	4	5	5
4	2	5	3	3	4	4	5	3	4	4	3	5	5	5	4	5	4	4	3	2	3	1	4	3	3	5	3	4	4	5	4	3	2	5	5	5	4	5	4	4	3	5	5	5	3	3	4	3	3
3	1	4	5	4	4	4	4	4	3	3	2	1	2	4	2	3	4	5	3	3	3	4	3	4	3	4	1	1	1	3	2	2	4	1	2	1	2	4	4	4	4	4	4	4	5	4	4	4	4
4	4	5	3	3	3	4	4	5	5	4	4	5	2	1	1	4	3	3	4	4	5	4	4	4	4	4	3	4	1	1	4	3	1	2	3	3	2	3	4	2	1	1	4	2	4	3	3	1	1
5	5	4	5	4	4	4	2	4	4	3	5	5	1	2	2	3	4	3	5	5	5	4	4	4	5	5	5	5	3	4	4	4	2	2	4	4	3	3	3	1	4	2	4	4	4	4	3	3	2
3	5	4	4	4	4	2	4	2	3	5	4	4	2	4	2	5	5	5	2	2	1	1	4	4	2	4	4	3	2	3	3	2	4	3	3	4	2	3	4	4	4	4	4	4	4	4	4	4	5
4	4	1	1	1	2	1	4	4	5	1	3	1	4	4	4	5	5	4	2	4	5	4	3	4	4	3	4	4	1	2	1	1	1	2	1	1	3	3	4	4	5	3	2	3	4	4	5	5	4
5	4	2	4	4	4	4	2	2	4	4	5	5	3	2	4	4	3	5	5	1	4	1	1	2	3	3	1	3	4	4	4	4	3	4	3	5	3	3	3	3	2	2	3	4	4	4	3	4	4
4	3	3	3	3	3	3	5	5	5	5	5	5	3	4	4	3	3	4	3	1	4	5	4	4	3	2	1	2	5	5	4	4	5	5	4	4	5	1	1	1	2	1	2	1	1	3	1	2	1
4	4	3	4	5	4	5	4	2	5	5	5	5	5	2	5	3	3	2	4	4	5	1	4	2	4	5	4	4	5	5	5	4	5	5	4	5	4	2	2	2	2	4	4	2	4	2	4	3	4
4	1	5	1	3	2	1	4	4	4	4	1	3	1	4	3	3	4	4	5	4	4	3	3	3	2	3	1	1	1	2	2	1	2	3	2	3	4	5	5	3	4	5	4	5	5	5	4	4	4
4	4	3	4	4	3	5	5	3	3	3	4	2	3	3	4	3	4	3	5	3	4	1	3	5	4	2	5	4	5	5	5	4	5	5	3	5	4	5	3	4	5	3	4	5	3	4	5	5	4
1	5	5	4	5	5	5	5	4	5	5	1	3	4	4	3	4	4	2	5	5	3	5	4	4	5	5	3	5	1	4	4	3	3	5	3	4	3	3	2	3	4	3	5	3	5	5	5	4	3
3	3	3	3	1	3	1	5	3	3	2	1	3	4	5	5	3	4	4	2	1	1	3	4	5	4	4	3	4	5	5	4	5	5	5	5	5	5	3	4	4	4	4	4	3	4	4	4	3	3
3	4	4	5	5	5	4	1	4	4	3	5	5	3	4	3	1	1	1	4	4	4	2	1	1	2	1	1	1	4	3	5	5	5	4	4	4	4	3	4	3	3	3	4	4	4	4	4	4	4
4	4	4	4	3	4	4	3	4	2	4	4	5	5	4	5	5	5	5	5	4	4	2	4	4	4	5	5	5	4	2	4	3	4	4	4	4	2	4	5	4	4	4	4	5	5	4	3	3	2
3	4	3	4	1	4	3	3	3	5	4	4	4	3	5	4	5	5	5	5	5	5	4	5	5	5	5	5	5	4	5	3	4	4	3	4	4	4	2	3	1	3	2	1	3	1	3	1	1	1
2	4	1	5	4	4	4	1	2	2	1	4	1	2	3	2	4	2	3	4	3	4	4	5	5	4	5	5	5	3	4	4	4	3	4	5	3	5	3	1	2	2	3	2	3	1	2	4	3	5
2	2	4	1	1	3	1	1	4	2	1	2	3	5	5	4	3	4	2	5	4	4	4	3	3	4	5	5	4	4	4	4	4	2	4	4	4	4	1	2	3	1	2	1	2	1	1	2	2	2
3	3	3	1	2	1	1	4	5	4	4	5	5	2	1	2	4	2	2	5	4	3	3	5	5	4	3	1	2	4	5	4	3	3	3	1	3	3	2	4	4	3	3	4	1	3	2	1	3	4
5	5	4	4	5	4	5	2	2	2	1	2	1	4	4	4	1	1	3	5	5	4	3	1	2	4	3	2	2	2	4	4	5	4	4	5	4	4	4	4	3	4	4	2	4	1	4	3	3	3
1	1	1	4	4	4	3	4	3	4	5	4	5	4	4	4	5	4	5	4	5	4	3	4	3	3	5	5	5	5	5	5	3	4	4	4	4	4	2	1	3	1	3	4	2	1	1	4	4	4
4	4	4	5	4	5	5	5	5	5	5	5	5	4	1	2	2	4	2	1	2	2	4	5	4	5	5	5	5	1	4	4	2	2	3	1	3	4	4	3	4	4	4	2	2	3	2	5	5	5
5	4	3	3	2	2	1	4	4	4	5	4	3	1	1	1	2	2	3	4	4	5	4	4	4	3	2	3	4	3	4	1	2	3	4	4	2	1	4	4	4	4	2	4	4	5	3	4	4	4
4	4	4	4	4	1	4	2	3	1	1	2	1	4	3	4	5	5	5	4	4	5	4	5	4	4	3	4	3	4	4	2	3	2	4	4	5	4	5	4	5	5	5	4	5	4	5	4	5	5
3	4	4	3	2	4	4	4	4	4	4	3	3	3	4	5	1	2	2	4	3	4	2	2	2	4	3	4	5	4	3	3	3	4	4	4	4	2	4	2	4	1	3	3	3	2	4	4	4	1
4	4	2	1	2	1	1	2	2	1	5	5	4	2	4	4	4	2	3	1	3	1	4	4	4	3	4	3	3	3	4	4	1	3	4	3	4	5	2	3	1	1	2	2	2	1	1	2	4	4
3	2	5	3	3	1	1	5	5	5	5	5	4	5	5	5	4	3	4	4	4	5	4	4	3	5	5	5	4	4	4	3	2	4	3	4	4	4	4	4	3	4	3	3	4	4	2	4	3	3
1	1	1	1	1	1	1	5	5	5	1	1	1	5	5	5	3	2	1	4	2	1	4	3	4	4	4	4	2	3	4	3	3	2	3	4	3	2	4	4	4	4	4	4	4	3	2	4	3	3
4	5	5	4	4	4	3	3	1	1	4	4	3	4	4	4	4	2	4	4	4	3	2	3	1	2	4	3	2	4	3	4	4	3	4	1	3	4	1	2	1	2	2	4	2	1	2	3	5	4
3	5	5	2	3	1	2	4	3	3	1	2	2	4	4	4	5	4	4	4	4	3	2	4	4	3	1	1	1	2	1	1	1	3	2	1	1	3	5	5	5	5	5	5	5	5	5	4	4	5
2	1	4	2	4	2	1	1	1	2	1	1	1	4	3	3	5	5	4	4	4	4	4	4	5	1	1	1	1	4	5	3	5	5	5	4	5	4	4	2	2	1	1	4	3	2	3	2	2	2
4	4	4	4	4	5	5	5	5	5	5	5	5	2	4	3	4	5	4	3	2	3	5	5	5	5	5	4	5	2	2	3	1	4	2	1	4	1	2	3	2	1	2	2	2	1	1	5	4	4
2	3	4	5	4	5	3	5	1	4	5	3	4	2	3	2	5	4	4	4	3	3	5	5	4	4	3	3	5	4	4	3	4	4	3	4	5	5	5	5	3	4	3	3	1	2	3	5	5	5
4	4	4	4	5	4	5	3	3	2	3	3	4	4	3	3	4	4	4	3	3	4	5	4	4	4	5	5	5	5	5	5	5	5	5	5	5	5	2	1	3	2	2	3	4	1	2	4	4	5
4	4	4	1	1	3	2	5	5	4	4	5	5	4	4	4	3	1	1	5	4	4	4	1	2	2	1	1	2	3	1	3	2	2	4	4	4	4	4	4	4	4	5	4	5	3	4	1	1	1
3	2	3	3	5	4	2	4	4	4	4	2	3	2	2	4	4	4	4	5	4	5	5	3	4	5	4	4	3	2	4	3	3	4	4	4	5	1	5	5	4	5	5	4	5	4	4	3	4	5
1	2	2	5	5	5	4	1	4	2	4	4	4	4	4	4	4	3	2	2	1	3	3	3	3	1	1	1	1	2	2	3	2	1	2	1	1	2	4	4	4	4	4	4	4	4	3	5	4	4
3	4	2	2	4	5	4	3	4	4	4	5	5	5	5	5	3	2	4	2	4	1	4	4	5	2	4	4	4	1	4	3	4	4	5	3	3	4	4	4	4	5	4	4	5	3	3	1	2	3
1	2	1	3	4	3	4	3	4	3	4	4	2	5	5	5	3	3	2	3	5	5	2	3	3	4	3	3	4	2	4	3	4	4	4	4	3	4	5	5	5	5	5	5	5	4	5	5	5	5
4	1	2	1	1	2	2	4	3	1	4	3	5	2	4	1	3	4	3	4	5	4	4	4	2	2	3	4	2	1	4	4	3	4	2	4	1	3	1	3	3	3	2	3	1	3	3	4	5	3
4	5	5	3	3	5	2	4	3	3	2	1	2	4	4	4	5	5	5	5	4	3	1	1	2	2	4	5	4	5	5	5	5	4	4	5	5	5	1	1	1	1	2	1	2	4	2	4	4	5
4	5	4	3	5	4	4	4	4	5	1	2	5	4	3	4	3	4	4	3	3	5	4	5	4	3	4	4	2	4	5	5	3	4	3	3	3	5	5	3	4	4	4	5	4	3	5	4	5	3
3	4	1	4	2	2	2	3	4	3	1	3	3	3	2	3	4	4	5	4	1	3	3	4	2	4	3	4	3	4	4	4	3	3	3	4	2	5	4	3	1	4	4	5	3	1	3	1	1	1
3	4	4	3	2	3	2	5	5	5	3	4	2	5	4	5	4	2	2	4	3	3	2	3	3	4	4	4	5	5	5	4	4	4	5	5	5	5	3	3	1	3	4	2	2	4	4	4	4	2
5	5	5	3	4	5	5	5	5	5	4	4	2	2	4	2	3	4	3	4	5	5	4	2	5	2	4	1	3	4	5	5	2	5	2	3	4	3	4	3	3	1	5	3	2	5	4	5	4	3
4	2	2	3	1	4	2	2	3	4	1	3	2	2	3	2	4	2	3	4	5	4	5	4	2	4	5	5	5	5	5	4	4	3	4	4	3	4	1	2	3	2	2	4	3	1	3	5	4	4
4	1	4	3	4	4	2	5	5	5	3	4	5	5	4	4	5	5	3	1	4	5	5	3	2	2	4	3	4	3	5	2	4	1	4	3	3	4	4	3	5	5	4	3	5	4	3	3	3	3
5	3	3	2	2	4	2	5	4	4	2	4	3	4	4	4	5	4	4	3	4	3	3	5	4	4	4	1	3	4	5	5	3	5	5	4	5	3	2	3	1	2	1	4	2	3	2	2	2	1
2	4	4	4	4	4	1	5	4	4	1	1	1	5	4	4	2	4	4	1	1	2	3	1	1	2	1	1	1	3	3	2	1	4	2	4	4	3	4	5	5	5	5	5	5	5	5	3	1	4
2	3	5	3	4	4	3	5	4	5	5	5	3	5	3	5	5	3	1	2	4	3	3	3	2	4	5	4	4	4	5	3	2	5	3	5	4	5	5	5	5	3	4	4	5	5	4	5	5	5
3	4	5	5	5	3	5	2	4	4	2	2	4	5	5	5	5	5	4	5	5	4	2	5	5	3	4	4	5	3	5	3	3	2	5	5	3	5	5	4	4	5	4	3	5	4	3	4	5	4
1	3	3	2	4	4	3	2	2	2	4	4	4	2	3	3	2	3	2	4	5	4	5	5	4	4	4	4	4	5	4	5	5	5	5	5	5	5	2	4	3	4	4	4	4	4	2	3	4	1
5	5	4	5	4	4	4	4	5	3	4	2	5	1	1	1	4	4	3	5	4	5	4	4	5	5	4	1	1	1	2	1	2	1	2	1	1	1	3	5	5	3	4	5	4	4	4	2	4	2
4	3	3	1	1	2	2	4	4	4	4	4	3	4	3	2	3	2	1	3	3	3	5	5	4	5	5	5	5	5	4	5	5	5	5	4	4	5	3	4	2	4	3	2	3	2	2	4	5	5
5	4	4	4	2	3	2	5	4	5	4	4	4	4	5	4	3	3	3	3	4	2	5	5	5	5	5	4	5	4	4	3	3	4	4	2	3	4	4	3	1	1	1	3	3	1	1	4	5	2
5	4	4	5	4	5	5	4	5	4	5	3	3	3	3	2	3	3	3	3	5	2	5	1	4	4	5	4	2	2	4	4	3	5	3	5	5	5	5	5	5	3	4	4	5	3	4	5	3	5
3	4	2	4	4	4	4	4	4	4	3	4	4	3	3	3	5	5	5	3	2	4	5	4	3	4	5	5	5	4	5	4	5	4	4	4	4	4	2	4	2	2	3	2	3	2	2	5	4	5
3	4	3	5	5	5	5	3	2	2	5	5	5	5	3	4	1	1	1	5	5	4	4	5	5	5	2	4	4	2	4	5	3	5	4	4	4	4	4	4	4	4	5	5	5	4	5	3	2	3
3	5	4	2	4	5	5	4	4	2	5	4	4	5	3	4	5	5	5	4	5	3	5	4	3	2	5	5	5	4	4	3	5	4	4	3	5	3	4	4	4	4	5	4	4	4	4	4	4	5
3	3	4	4	4	4	4	5	5	5	4	4	5	2	1	2	4	4	4	1	3	4	5	4	4	3	3	2	2	4	5	4	4	4	4	4	5	4	4	4	3	4	4	4	4	5	4	3	2	4
4	2	4	4	4	3	4	4	4	3	3	4	2	1	2	3	5	3	4	5	5	5	5	4	4	4	1	1	4	4	1	3	2	4	4	2	3	3	5	5	5	4	4	4	5	4	5	5	5	5
3	2	3	5	4	5	5	4	4	4	5	5	5	4	3	4	4	4	4	5	5	3	2	4	4	5	5	5	5	4	4	4	4	4	4	3	4	4	5	5	5	4	5	5	4	4	5	2	3	4
3	3	3	5	5	5	5	4	4	4	2	4	4	5	4	5	5	5	4	4	4	2	3	3	2	5	3	3	2	2	4	4	4	1	1	1	2	4	5	5	5	5	5	5	5	5	5	3	4	4
3	3	3	5	4	5	4	4	4	1	1	2	4	5	5	5	5	3	2	5	4	4	4	4	1	4	5	5	4	3	3	2	4	2	2	4	4	4	1	1	1	1	1	1	1	1	1	3	1	1
5	4	5	1	1	1	2	3	2	4	3	5	4	2	2	2	5	5	4	5	5	5	4	1	4	4	5	5	5	5	3	4	4	4	4	4	2	4	1	3	1	2	1	1	1	2	1	4	5	4
4	4	2	4	4	5	5	2	3	4	4	4	5	2	2	2	4	3	2	2	1	1	4	4	5	4	3	1	1	4	4	5	5	5	5	5	4	5	4	5	5	5	5	5	5	5	5	1	3	1
5	4	5	4	5	5	5	1	4	4	5	5	5	1	2	2	4	2	4	4	4	4	5	4	4	4	2	1	3	4	1	4	4	3	3	3	4	3	5	4	4	5	2	5	4	4	4	4	4	5
2	4	5	3	1	4	1	5	5	5	4	4	5	3	3	2	5	5	5	3	2	5	4	3	3	2	4	4	3	1	1	3	1	1	3	1	1	2	4	4	4	4	2	2	2	3	2	2	4	3
3	4	3	2	1	4	2	4	5	5	3	3	4	5	5	5	5	4	4	5	4	4	2	3	3	2	3	4	1	2	1	1	2	1	4	2	4	1	4	5	4	5	3	5	5	4	5	1	2	2
2	4	4	2	4	4	4	5	4	5	5	5	5	4	3	3	3	4	2	1	1	2	5	4	5	5	4	3	4	4	4	4	4	4	5	3	4	5	4	2	4	3	3	3	1	4	1	4	5	4
3	4	4	5	4	5	1	5	2	5	2	4	5	3	2	5	3	5	3	4	4	5	5	4	3	2	4	4	3	4	5	3	5	4	4	3	4	3	5	2	4	5	5	4	4	4	3	4	5	5
4	4	4	5	5	5	5	4	1	4	5	4	4	5	5	4	1	4	1	1	2	3	2	4	3	4	3	3	4	4	3	2	3	4	4	4	3	4	5	5	5	5	4	5	5	5	5	3	1	2
3	5	3	5	5	4	4	3	4	4	4	5	4	5	4	4	4	3	3	5	5	5	1	5	4	4	5	4	5	4	4	4	5	4	4	3	4	4	3	3	5	3	4	3	4	5	4	4	4	5
3	5	4	4	4	4	5	4	4	4	4	3	1	1	3	2	3	3	4	5	5	5	4	5	5	5	4	5	4	3	4	3	3	3	4	5	1	4	4	4	3	4	5	4	3	2	4	4	4	3
4	4	4	5	5	5	5	5	5	5	4	4	4	4	3	4	3	4	2	3	4	4	4	3	3	3	4	4	4	5	4	4	5	4	5	5	5	3	4	5	4	4	3	5	4	4	2	2	3	3
1	1	2	2	1	1	1	2	4	4	4	5	4	1	1	1	5	4	4	4	4	5	4	5	4	5	3	4	4	1	1	1	1	1	1	1	1	1	3	3	4	4	4	2	3	4	5	1	3	4
2	3	3	5	5	4	4	4	5	3	4	4	5	3	1	1	4	5	4	5	4	4	2	3	5	4	5	5	5	3	3	2	2	2	2	4	1	2	5	3	4	4	4	4	4	4	5	1	1	1
3	2	2	4	4	4	2	3	5	3	5	5	5	2	3	2	1	2	4	5	3	5	5	5	5	5	5	4	5	5	4	4	4	4	4	4	5	5	4	4	4	5	4	5	4	5	4	4	4	4
5	3	4	3	3	4	3	5	4	2	5	5	2	4	4	2	2	4	3	5	5	5	5	4	4	4	3	4	5	4	5	5	5	4	4	5	5	5	3	4	3	5	3	4	3	5	5	5	3	5
4	3	3	3	3	4	5	3	4	2	5	3	4	5	5	5	3	1	2	4	5	5	4	5	5	4	2	2	3	3	4	5	4	3	3	4	3	3	2	5	5	4	3	4	4	4	5	5	4	4
5	3	3	2	3	4	3	3	3	5	3	4	4	4	3	4	5	5	4	4	5	4	2	4	1	4	4	3	3	3	4	5	5	4	5	5	2	3	5	4	5	1	3	3	5	4	3	5	3	4
4	4	4	3	4	1	2	2	4	3	3	3	4	4	2	3	5	4	3	3	4	4	1	2	1	1	3	2	2	5	5	5	5	5	4	5	5	5	5	5	5	5	4	5	4	4	5	2	4	1
4	5	4	3	4	4	1	2	4	4	4	4	3	4	5	3	3	4	4	5	5	5	4	4	3	4	5	5	5	5	4	5	4	4	5	5	5	5	4	4	4	1	4	4	3	3	4	4	4	5
4	4	2	5	4	4	4	5	5	4	5	3	4	5	4	4	5	5	3	5	3	4	4	5	3	5	4	5	3	5	3	3	3	4	4	3	5	4	5	3	3	5	5	3	4	4	4	4	3	3
4	4	5	4	1	4	5	3	3	2	4	4	5	5	4	4	1	3	2	5	1	3	5	4	3	3	1	4	4	3	4	4	5	4	5	5	4	4	5	4	4	2	3	3	5	5	2	5	4	5
4	4	5	3	4	4	3	3	3	2	4	4	4	5	5	5	4	5	4	2	3	2	3	5	4	3	1	1	1	3	4	3	5	5	4	3	4	5	3	3	4	2	5	2	3	4	3	1	1	1
1	1	1	4	1	1	1	3	3	3	2	1	1	3	2	1	2	4	1	2	2	4	3	4	4	5	2	3	3	4	4	4	5	5	5	4	5	5	4	5	5	4	4	4	4	5	4	4	5	5
5	4	4	4	3	5	5	1	3	3	4	3	1	3	3	1	4	4	5	5	4	4	5	5	5	4	3	3	3	3	2	1	2	1	1	4	1	1	5	5	5	5	5	5	5	5	5	3	3	4
5	2	4	4	4	2	5	4	2	3	3	3	4	3	1	5	5	4	4	4	4	4	3	2	3	2	3	4	4	3	5	5	3	5	3	5	4	5	5	4	4	4	5	3	5	3	4	5	3	4
4	5	4	4	3	4	4	4	5	5	5	5	5	1	3	1	2	3	2	5	5	5	5	5	1	4	5	4	5	2	1	1	4	3	1	1	1	1	3	3	4	2	3	3	3	2	4	4	4	5
5	5	5	3	5	5	4	2	4	3	4	5	5	4	4	4	4	3	3	4	4	4	3	3	4	4	5	4	5	2	3	4	2	2	3	4	4	1	2	4	3	5	4	4	3	4	3	4	4	4
4	4	3	4	5	3	5	5	4	3	1	1	4	2	1	1	5	5	5	5	4	4	3	4	3	5	4	2	4	5	4	5	5	4	5	3	5	4	4	5	3	4	4	4	4	4	4	5	5	5
4	4	5	2	1	2	2	5	5	5	3	5	4	5	4	2	3	4	5	3	4	3	2	1	2	1	2	1	1	3	1	4	3	2	1	1	3	4	5	5	5	5	5	4	5	5	5	4	5	5
4	4	3	4	4	4	4	3	3	4	5	4	4	4	4	3	5	4	3	4	3	4	5	4	5	3	1	4	5	3	4	5	4	5	1	1	5	3	3	5	4	4	4	4	5	4	5	5	3	5
5	5	5	5	5	5	5	3	3	3	4	5	5	5	4	4	3	5	4	2	4	2	4	4	5	3	2	2	3	4	4	4	2	3	4	3	2	4	5	5	5	4	5	4	4	5	4	5	5	4
5	5	2	5	1	4	3	5	1	4	5	4	3	3	4	1	5	3	3	5	5	3	3	4	4	3	2	4	3	5	4	4	5	3	4	3	5	3	4	4	4	3	5	4	5	4	5	3	4	5
1	2	1	2	1	3	1	1	3	2	1	1	1	4	4	4	4	5	5	2	3	3	3	2	4	4	5	5	5	4	5	5	5	4	5	5	4	4	5	5	5	5	5	5	5	5	5	5	5	4
3	4	5	5	4	5	5	4	1	3	1	3	2	3	4	5	4	4	5	2	3	4	3	3	4	3	1	2	1	4	4	4	4	2	4	4	4	4	4	2	4	4	4	4	4	2	4	3	4	4
2	2	4	3	3	4	3	4	4	4	4	5	4	2	4	4	4	5	4	3	3	1	4	5	4	5	5	5	5	2	4	4	2	3	4	3	4	2	5	5	5	5	5	5	5	4	5	5	4	4
1	4	4	2	3	4	5	4	4	5	4	5	2	5	4	4	2	4	4	5	3	4	4	1	5	4	2	4	4	4	5	5	4	5	3	5	4	4	3	3	4	5	5	3	5	3	3	2	3	3
4	4	3	4	3	3	1	4	4	3	5	4	4	2	4	4	5	5	2	4	5	4	1	2	4	5	4	4	4	5	4	4	4	5	4	5	4	5	3	4	3	4	5	4	5	3	3	4	3	5
4	3	4	1	1	1	1	4	3	4	2	2	1	4	4	4	4	2	2	4	2	4	4	2	5	4	2	1	2	5	4	4	4	5	5	4	5	4	3	4	3	4	4	4	4	3	3	2	1	3
5	4	4	5	5	5	5	3	2	3	4	5	4	2	1	1	4	2	4	3	1	2	3	2	4	4	1	1	1	2	2	2	1	3	1	1	1	3	5	5	5	5	5	5	5	5	5	4	3	5
5	4	4	5	5	5	4	4	4	4	5	5	4	4	2	2	4	4	4	4	5	4	4	4	5	5	4	5	2	2	2	3	4	1	2	2	4	4	4	4	1	1	2	2	3	3	4	3	4	4
4	3	4	4	4	4	4	4	3	3	5	5	5	4	2	4	5	4	4	2	2	2	3	4	4	4	1	1	1	4	2	2	3	2	4	1	3	1	4	3	3	4	4	2	3	4	3	5	4	5
5	2	3	5	3	4	4	5	5	3	2	1	5	4	3	4	5	3	4	4	5	4	5	5	4	2	5	3	3	4	5	1	5	5	3	5	5	5	2	3	5	4	3	4	5	5	5	5	1	4
4	3	4	2	4	5	5	1	4	5	3	4	3	2	4	4	2	5	3	4	4	4	5	4	3	3	5	3	2	5	4	2	4	4	4	4	3	4	3	3	5	5	4	3	5	4	3	3	5	3
1	2	4	1	1	2	2	4	4	3	1	1	1	4	5	5	4	4	4	3	2	3	4	4	3	4	2	1	1	4	5	4	5	4	4	3	4	4	4	4	4	2	4	5	4	4	4	4	5	4
3	3	3	2	4	1	2	4	4	4	3	2	1	2	1	2	5	4	4	1	3	1	4	3	5	3	1	2	2	1	2	1	2	1	1	1	1	1	2	4	4	2	1	3	1	3	1	4	5	4
4	4	4	1	2	2	3	5	5	3	2	4	4	3	2	4	5	5	4	4	3	3	4	4	3	5	4	4	4	3	4	3	4	4	4	5	4	5	4	4	4	3	5	4	3	3	4	5	5	5
3	3	3	3	3	2	1	4	2	2	2	2	2	4	4	4	4	1	3	4	3	4	5	5	4	5	2	2	2	3	4	4	4	5	4	4	4	4	5	5	5	5	5	5	5	5	5	4	2	4
3	2	3	1	1	2	4	4	4	4	2	4	4	5	5	5	3	3	1	4	4	5	4	4	4	3	4	3	4	5	4	4	4	5	5	5	4	5	2	1	1	4	3	3	2	4	2	2	2	1
4	3	4	2	3	3	2	4	3	2	3	3	2	4	4	4	4	5	4	3	5	4	4	5	4	3	5	4	4	1	4	2	3	3	4	3	1	4	4	3	3	3	4	3	4	3	4	1	1	1
5	4	4	5	4	2	5	3	4	4	5	4	4	3	1	1	5	3	4	2	3	3	4	4	5	2	1	5	4	4	5	3	3	4	5	3	5	4	3	4	3	3	3	4	5	3	3	3	3	5
5	5	5	5	5	5	5	2	1	3	2	3	4	4	2	3	1	4	4	5	4	5	2	1	3	1	1	1	2	5	4	4	3	4	2	5	4	4	4	5	4	4	4	5	5	4	4	5	4	3
5	4	4	4	4	4	4	4	5	5	4	4	4	3	4	5	1	3	4	2	4	2	4	4	4	4	5	5	5	3	3	3	2	4	3	3	3	2	3	4	1	2	2	2	2	4	2	5	5	5
4	4	4	2	1	1	2	3	2	3	1	1	1	4	4	4	1	1	1	3	3	3	5	5	5	5	1	1	3	4	4	4	4	4	5	5	4	4	2	3	2	1	1	2	2	2	2	4	3	3
4	4	4	3	2	2	2	5	5	4	3	2	3	2	3	5	3	4	4	1	2	1	3	4	4	4	1	3	1	2	3	4	2	3	4	4	4	3	5	4	4	4	4	4	4	4	4	5	5	5
5	5	5	5	5	5	5	5	5	5	5	5	5	3	4	4	4	4	2	1	1	1	3	3	4	4	3	4	3	4	3	4	3	2	1	3	2	1	4	5	5	5	5	4	4	4	4	5	5	3
4	4	5	2	3	3	3	5	4	2	5	4	4	3	3	4	4	3	4	2	1	1	1	4	4	1	1	2	1	4	1	5	4	4	4	3	4	3	4	3	3	4	3	2	3	3	4	5	5	5
4	5	4	5	4	5	4	4	3	3	4	4	5	2	3	3	1	2	3	3	4	4	2	3	2	1	1	2	1	1	4	4	4	4	3	4	3	3	5	5	5	5	5	5	5	5	5	5	5	4
3	3	3	3	4	2	2	3	5	4	4	4	4	4	4	4	5	4	4	2	3	4	2	4	4	4	3	2	2	1	3	2	3	4	4	1	1	3	4	4	4	4	5	4	3	4	4	3	4	5
4	4	2	4	5	4	5	4	4	3	5	4	4	5	4	4	4	5	3	3	1	3	3	4	4	3	5	3	3	3	3	4	3	5	4	5	3	5	3	4	3	3	4	4	5	3	3	3	5	3
5	3	5	4	1	3	2	4	4	4	3	4	3	5	4	4	4	4	3	1	1	1	5	5	5	5	5	4	5	4	5	5	4	4	5	4	5	5	2	2	4	3	4	5	4	4	3	3	4	2
4	4	4	4	2	4	4	4	4	4	4	3	4	5	5	5	4	3	5	3	5	4	4	3	3	4	4	5	4	5	5	5	5	5	5	5	5	5	3	4	2	3	3	2	3	2	1	2	1	2
4	4	5	4	5	4	4	4	4	4	4	3	2	5	5	5	3	4	2	5	5	5	5	5	5	5	4	5	4	2	1	2	4	2	4	4	1	3	4	4	4	3	4	4	5	4	5	5	4	3
2	4	4	3	3	1	2	5	5	4	2	3	4	5	4	5	5	4	5	4	5	4	4	5	5	5	5	5	5	4	4	3	3	4	2	4	4	4	4	5	4	3	4	5	4	4	4	5	4	4
4	2	4	3	1	2	4	2	3	3	3	1	2	4	4	5	4	4	3	1	3	3	5	5	5	5	1	1	1	2	4	3	4	4	4	1	4	4	4	5	5	4	4	5	4	4	5	3	3	4
2	2	2	2	1	1	1	4	3	3	2	4	1	5	4	4	3	1	3	2	4	3	4	3	5	4	5	5	3	5	5	5	5	5	5	5	5	4	2	1	1	1	2	1	2	1	3	4	5	4
5	5	5	4	2	2	3	5	5	5	4	3	2	3	2	1	4	5	5	2	2	3	3	4	3	3	1	1	1	3	2	4	3	3	2	1	4	4	4	2	4	4	4	4	4	4	5	5	5	5
4	4	5	2	2	2	4	1	5	4	4	3	4	5	4	5	4	5	4	3	2	2	3	2	3	1	5	5	5	4	4	4	4	4	5	4	4	4	1	1	3	3	1	3	2	1	1	5	4	3
1	2	2	4	3	4	2	4	4	4	4	4	3	4	4	3	4	5	5	4	5	3	4	3	4	4	3	3	2	5	4	4	5	5	5	5	5	5	3	2	2	4	2	4	1	2	2	2	2	3
2	1	1	1	1	1	1	4	3	4	2	2	1	3	2	2	5	4	5	5	2	4	1	1	2	1	1	1	1	2	4	3	3	4	4	4	1	4	4	4	2	4	4	5	5	5	3	4	3	2
3	1	1	2	2	2	2	4	3	3	4	4	1	1	1	3	2	4	4	2	2	2	3	3	3	3	2	3	3	4	5	2	4	3	4	4	4	4	2	4	4	4	1	4	4	4	4	4	4	3
1	2	1	1	1	1	1	4	4	3	3	2	1	5	4	4	5	4	4	4	4	4	4	4	4	4	5	3	4	4	4	4	3	2	1	4	3	4	3	3	4	4	4	4	4	3	3	3	4	2
2	3	3	5	5	4	5	3	3	3	5	4	4	2	2	1	4	4	3	5	5	5	4	4	4	5	5	5	4	2	4	3	4	2	4	5	4	5	4	4	4	4	4	4	4	4	4	4	5	5
4	4	4	4	5	5	5	3	1	2	4	4	2	5	3	5	4	4	4	5	5	5	1	1	2	4	5	5	5	3	4	4	4	5	4	5	3	5	1	3	2	1	2	2	3	1	1	4	4	4
4	3	4	5	5	2	5	3	4	4	4	3	4	4	5	4	4	5	4	5	5	5	5	5	5	4	4	4	2	4	4	3	4	1	4	4	4	2	5	5	4	5	5	4	5	5	5	5	4	4
5	5	4	5	5	5	5	3	3	3	5	5	4	3	3	1	4	3	2	4	1	4	4	4	5	4	3	3	4	4	4	3	5	3	2	4	4	5	5	4	5	4	5	5	5	5	5	3	2	3
3	4	4	4	2	1	3	4	3	3	2	1	3	5	3	4	5	5	4	4	5	5	4	4	3	4	5	4	4	5	5	5	5	5	4	4	4	5	2	3	1	4	3	4	3	3	3	3	2	1
5	2	4	5	4	4	4	4	4	4	3	5	2	3	4	4	4	4	5	3	4	4	3	3	4	4	3	3	4	5	5	5	5	4	5	3	5	4	4	3	4	4	4	3	4	4	4	5	4	5
4	4	4	4	4	5	4	5	1	4	4	3	5	2	4	4	4	3	4	4	5	3	3	4	4	4	5	4	4	4	1	1	1	4	1	1	1	1	4	5	4	2	5	4	4	4	3	3	4	4
1	4	2	4	3	5	2	5	4	4	4	2	4	3	4	4	3	4	4	4	3	4	5	4	4	1	5	4	3	4	3	4	3	5	4	3	5	4	4	4	2	3	4	4	5	3	5	5	4	3
4	4	4	3	4	4	3	4	4	5	4	1	4	3	1	4	3	5	3	2	3	4	3	2	4	3	4	3	4	3	5	4	3	3	3	2	3	4	4	4	3	5	1	4	5	4	4	4	3	5
3	3	3	4	4	3	4	4	4	3	1	1	1	4	3	5	2	4	5	4	4	4	3	3	4	4	5	5	5	4	4	4	5	3	4	4	4	4	4	4	5	3	4	2	2	3	3	3	3	4
4	3	1	2	2	2	2	4	3	4	1	1	2	4	5	4	2	4	4	2	4	2	4	2	4	2	2	3	2	3	3	1	2	2	1	1	3	2	3	4	2	3	4	3	2	1	3	3	2	1
5	5	4	5	4	5	4	1	1	2	4	5	4	4	4	2	4	4	4	3	1	2	3	2	2	4	5	5	4	5	5	5	5	5	5	4	4	5	4	4	5	2	4	4	4	4	4	4	4	5
3	4	5	4	4	1	3	5	4	4	5	4	5	1	3	5	4	4	4	4	3	5	3	5	4	4	5	4	4	2	2	2	4	1	3	3	5	5	5	3	5	4	3	4	5	4	3	3	4	4
4	4	5	5	5	5	5	4	5	3	4	4	5	5	5	5	5	4	4	2	2	4	3	2	2	2	4	2	5	4	3	2	2	1	2	3	4	2	3	4	3	2	4	4	4	4	5	3	4	4
5	4	5	3	1	2	2	5	5	5	3	4	5	3	4	4	5	5	4	4	5	4	4	2	1	3	5	5	4	2	4	3	4	4	4	1	3	2	4	5	4	4	5	4	4	3	5	1	3	3
3	5	5	4	4	2	3	1	2	4	4	4	3	3	4	3	4	2	4	4	3	1	2	2	2	3	4	5	5	5	5	5	5	5	5	4	5	5	4	5	3	4	4	2	4	4	3	5	5	5
3	4	4	4	2	3	4	4	4	5	3	4	3	3	3	2	2	4	3	5	5	4	5	4	5	4	2	3	4	2	4	3	3	4	4	4	5	2	5	4	5	4	5	4	4	4	4	5	5	4
5	5	4	3	1	4	3	1	1	3	2	4	4	4	3	5	4	4	5	5	4	5	3	2	4	4	1	3	3	3	4	4	4	5	5	4	4	5	4	3	3	4	3	2	4	4	3	1	1	1
4	4	4	4	5	5	5	4	5	4	5	5	5	4	5	5	5	4	4	1	1	1	4	4	4	5	4	5	5	2	4	4	3	4	2	3	4	3	5	5	4	5	5	4	5	4	5	5	4	5
4	4	4	3	5	4	4	3	3	2	5	5	5	4	3	4	1	4	3	5	5	4	3	4	4	3	4	4	5	5	4	5	4	2	4	5	5	5	5	4	3	4	3	3	4	4	4	2	2	2
4	4	2	3	1	3	3	3	3	2	4	4	3	5	5	5	3	4	3	5	4	4	2	1	2	1	5	5	5	2	5	3	4	3	4	5	3	4	1	1	1	3	2	2	2	2	2	4	1	2
4	2	4	2	2	1	4	4	4	4	1	1	3	4	4	4	4	5	4	3	5	1	1	2	3	2	1	2	1	3	2	2	2	4	4	4	4	2	4	5	5	4	4	4	5	4	4	4	4	4
2	4	3	3	4	4	5	2	5	4	3	3	4	3	4	4	3	3	1	1	2	4	3	4	2	5	4	4	4	5	3	3	4	4	3	4	5	4	5	4	3	3	3	4	2	3	3	1	3	1
5	4	5	4	4	5	5	4	4	4	4	4	5	2	2	1	2	1	3	2	2	1	5	4	5	4	5	4	4	5	5	5	5	5	5	5	4	5	5	4	4	5	4	4	4	4	4	4	5	4
3	4	2	4	4	3	4	1	1	4	3	2	3	3	3	2	3	4	5	3	1	2	4	4	4	4	4	5	3	5	4	5	4	4	5	4	5	5	4	3	4	3	3	1	4	2	3	3	4	2
5	4	4	4	4	4	5	5	4	4	5	5	5	3	2	4	2	3	3	5	5	5	4	4	2	4	2	2	4	4	4	4	4	3	3	3	4	1	2	2	4	2	3	4	4	3	4	1	3	2
5	4	4	4	5	4	4	4	4	4	5	5	4	4	5	4	5	5	4	5	5	5	4	4	4	5	5	5	5	4	5	2	4	2	4	4	4	4	5	5	5	5	5	5	5	4	4	4	4	5
5	4	1	5	4	4	4	5	4	1	2	5	5	2	4	3	3	4	4	2	5	4	4	5	4	5	3	4	4	2	5	3	5	4	4	5	4	4	4	5	5	4	5	3	4	3	4	5	4	3
4	5	4	4	3	5	4	3	5	4	5	3	1	3	4	4	5	5	4	2	3	4	4	5	4	4	4	3	4	5	4	5	3	5	4	5	4	3	5	4	3	4	5	3	5	4	4	3	1	4
5	4	4	4	3	1	4	4	4	4	3	2	2	1	2	1	5	5	5	3	5	5	4	2	1	3	5	5	5	4	5	4	5	5	5	5	4	5	2	1	1	1	1	1	3	1	1	5	4	5
3	4	3	5	4	5	1	4	3	2	4	1	4	3	4	4	4	5	4	1	5	4	4	3	5	4	3	5	3	4	5	5	4	3	3	4	5	5	4	4	4	5	4	3	5	5	3	5	3	5
4	3	3	2	3	5	5	2	4	4	2	3	3	5	5	5	3	4	4	4	3	4	4	4	4	5	4	4	3	5	4	4	3	4	5	4	4	3	3	2	4	2	2	2	2	4	1	4	5	4
1	3	3	2	3	4	4	4	5	4	1	4	5	4	3	4	4	4	4	2	5	5	4	4	4	4	5	5	5	4	5	4	4	4	5	5	5	5	1	1	1	3	1	2	2	1	2	3	4	2
3	4	4	5	1	4	5	4	3	5	4	5	5	5	1	4	3	4	3	2	5	2	4	1	3	5	2	4	3	4	3	4	4	4	3	3	3	3	5	4	5	5	3	4	3	4	3	5	4	3
1	2	1	1	1	1	1	5	4	5	4	3	1	4	5	5	5	5	5	2	4	4	1	2	1	2	5	5	4	5	4	4	4	4	4	4	5	5	2	1	1	1	3	1	3	2	1	3	3	4
2	4	5	4	4	5	4	3	3	4	4	5	4	5	4	4	4	4	1	1	3	3	4	4	4	2	3	3	2	3	4	5	3	3	4	3	5	5	3	4	3	4	2	4	4	5	4	3	3	5
4	4	3	2	3	3	5	4	5	5	3	5	4	2	4	2	5	4	4	5	5	4	5	3	4	1	5	5	3	5	5	2	2	5	4	5	5	2	5	4	3	5	4	3	4	3	5	5	3	2
1	2	2	3	3	4	4	5	5	5	4	4	4	4	5	5	4	2	4	5	5	4	4	4	3	3	5	4	4	2	4	2	4	1	2	4	4	3	3	3	4	3	3	4	4	3	3	3	4	3
5	5	4	4	3	2	3	4	4	4	3	3	4	2	4	3	4	1	3	4	2	3	1	4	3	1	2	3	2	4	4	4	3	4	4	4	4	4	5	5	5	5	5	5	5	5	5	3	3	4
5	4	5	5	3	4	4	4	5	5	5	4	4	3	4	2	4	2	3	2	3	4	4	3	3	3	1	2	1	4	4	5	4	4	4	5	4	4	4	5	4	5	5	4	4	5	2	4	3	4
3	4	1	2	3	2	4	5	4	5	5	5	5	5	5	5	3	1	3	4	4	4	1	2	1	1	5	5	4	5	1	4	4	4	3	4	4	2	4	4	3	4	5	5	3	4	4	5	5	5
4	5	5	5	5	4	4	5	3	4	5	5	5	4	4	4	5	5	5	3	3	2	4	3	2	3	2	1	4	2	2	2	1	1	3	3	1	3	4	4	5	5	5	5	4	5	5	4	3	5
4	4	3	3	2	4	4	3	3	4	5	5	4	5	5	3	4	3	4	5	4	5	4	4	4	4	3	5	4	3	4	3	4	5	3	2	4	4	5	3	5	4	5	4	4	4	4	5	4	2
1	1	4	4	2	4	4	5	4	4	5	5	5	3	4	1	5	3	4	1	2	1	2	2	3	3	4	4	5	4	5	5	4	4	4	4	4	2	4	4	4	4	4	4	1	4	2	4	5	5
4	3	4	2	3	2	4	4	4	5	4	4	5	3	4	2	5	5	5	2	3	4	4	4	4	4	5	5	5	5	4	4	5	4	5	4	5	5	4	4	4	3	1	4	3	3	2	1	3	4
3	4	5	4	1	4	2	4	4	4	5	4	3	4	3	3	3	5	3	4	5	5	5	4	3	1	1	3	4	4	5	4	5	4	3	5	4	3	5	3	3	5	5	2	3	3	3	4	3	4
2	3	1	2	3	3	4	3	3	4	1	1	4	4	4	1	4	4	4	3	4	4	4	3	3	2	4	4	4	3	4	2	5	4	4	4	4	3	4	4	5	4	5	4	3	5	5	3	5	5
5	5	4	1	2	2	3	5	5	5	3	4	3	4	4	4	4	2	4	1	1	2	5	5	4	4	3	4	3	4	4	4	4	4	5	4	4	3	3	2	2	4	3	4	2	4	2	5	5	5
4	5	4	4	3	4	4	4	3	4	3	4	3	3	4	5	4	3	3	4	3	5	4	4	4	5	5	4	4	4	5	2	4	4	5	3	3	5	5	4	5	4	4	3	5	5	4	4	3	4
3	4	4	2	1	2	4	4	4	4	2	1	3	5	5	5	3	2	1	4	3	4	5	4	4	4	2	2	3	3	2	3	4	3	4	5	1	4	4	4	3	3	4	5	4	5	4	2	1	2
4	5	4	2	4	2	2	1	2	3	1	1	1	5	5	4	1	2	3	3	4	5	2	2	3	3	2	4	2	3	1	4	4	3	3	4	2	4	4	5	5	4	5	4	5	4	4	5	5	4
4	4	4	3	5	4	2	4	3	3	2	3	1	4	3	4	2	5	3	4	4	5	3	3	4	5	5	4	5	4	3	4	4	4	4	4	4	4	4	3	3	1	1	1	2	3	3	4	4	4
4	3	4	4	3	3	4	2	4	4	1	1	1	1	2	4	5	5	5	2	2	4	3	3	4	3	5	5	5	5	5	4	5	4	4	5	5	4	2	2	2	3	3	2	1	4	1	4	5	5
4	4	2	5	4	4	5	3	4	4	4	4	5	2	3	4	4	4	4	4	3	4	5	5	5	4	2	4	1	1	2	2	4	3	2	2	4	1	3	5	5	4	4	4	5	4	4	5	5	5
4	3	4	4	5	4	5	4	4	5	4	4	3	4	5	5	2	3	3	4	4	4	4	4	5	4	1	1	1	1	1	2	1	1	1	1	1	1	5	5	5	5	5	5	5	5	5	4	4	4
2	1	3	3	4	5	4	4	3	4	1	3	1	2	1	1	4	1	2	3	4	4	4	4	5	4	1	3	2	4	4	5	4	3	4	4	4	4	4	4	4	5	4	4	5	2	4	4	4	4
5	4	4	2	2	2	2	2	2	4	2	1	1	5	5	5	2	2	4	4	2	3	3	4	4	3	4	4	4	4	5	5	4	3	4	5	4	4	4	3	4	4	4	5	4	4	4	4	2	3
2	2	2	4	2	1	2	1	3	3	1	1	1	4	4	4	4	4	3	4	4	4	2	4	4	4	2	2	2	2	4	4	5	4	2	4	4	3	4	4	5	4	4	4	3	4	5	2	2	1
5	3	4	4	4	5	3	4	4	4	3	4	4	1	1	3	4	3	2	3	3	3	4	4	4	4	2	1	3	4	4	3	3	4	4	4	4	2	4	5	5	4	5	5	5	5	5	4	4	3
3	4	1	3	2	3	4	5	5	5	5	5	5	5	4	5	4	3	5	3	2	4	4	4	5	4	4	4	2	3	1	2	3	3	2	2	1	2	4	4	5	4	3	4	4	3	4	4	5	4
2	4	4	2	4	3	2	2	4	2	5	4	5	4	4	4	4	5	5	2	1	3	3	3	1	3	2	3	4	3	4	2	2	2	4	2	2	4	4	4	4	4	3	4	4	5	5	5	5	5
3	4	4	4	4	5	4	2	4	3	4	2	3	4	2	2	1	2	3	2	4	4	4	4	5	3	1	1	1	3	2	3	2	1	1	3	2	2	4	4	4	4	4	5	5	5	4	5	3	4
5	4	2	5	4	4	4	5	5	4	5	5	4	3	2	3	1	1	1	4	3	4	2	2	4	2	1	3	1	2	3	2	2	2	2	2	2	3	5	4	4	4	4	4	5	4	1	3	3	4
4	4	4	5	5	5	4	2	4	4	1	2	4	4	5	3	5	5	5	4	5	3	2	1	2	3	5	5	5	4	3	4	4	5	5	5	4	5	4	4	4	3	5	4	4	3	4	4	2	3
4	4	4	5	5	5	5	2	1	4	4	3	1	5	4	5	3	3	4	4	4	4	4	2	1	3	2	4	4	5	4	4	5	5	5	5	5	5	1	3	3	2	4	4	4	2	2	1	2	1
1	1	1	4	5	5	5	5	5	5	5	5	5	1	4	1	3	4	3	5	5	5	2	4	4	4	4	4	5	4	1	1	4	1	2	2	2	1	5	5	5	4	5	5	4	5	5	3	4	3
4	4	4	2	3	3	2	2	2	4	4	1	3	4	4	5	5	5	4	5	5	5	1	4	3	1	5	5	5	2	3	4	2	4	1	4	2	4	5	4	5	5	4	4	4	4	4	3	5	4
4	3	3	4	4	4	4	5	5	5	5	4	4	4	4	4	4	3	4	3	5	4	4	5	5	4	4	4	1	4	3	5	4	4	4	4	4	5	4	4	3	4	4	4	4	5	4	1	1	1
4	5	3	4	4	4	5	4	2	3	2	1	3	1	2	2	3	4	2	2	4	4	5	5	5	4	3	1	1	5	4	4	3	3	4	4	4	4	2	2	2	2	2	4	3	4	1	4	4	3
4	4	3	3	4	4	3	3	3	3	4	4	4	1	1	1	1	1	3	2	2	1	2	4	3	4	2	1	3	4	5	5	4	4	4	5	5	5	5	5	5	5	5	5	4	5	5	4	4	2
3	4	4	5	2	3	4	3	4	4	2	2	1	4	4	2	4	5	5	3	5	4	4	5	4	4	5	4	4	4	4	3	4	4	3	4	4	3	3	5	5	4	4	5	4	4	4	4	5	5
4	4	4	5	5	5	5	4	4	4	5	5	5	2	1	1	5	5	5	5	5	5	3	4	3	2	5	5	5	4	5	4	5	4	5	4	5	4	4	4	5	5	5	4	4	4	5	4	4	4
5	5	4	5	5	5	5	4	3	2	5	5	5	4	4	3	4	4	4	4	4	4	4	4	4	4	5	5	5	4	4	4	4	4	5	5	3	5	3	3	4	3	3	2	1	3	1	2	4	4
3	1	2	4	5	5	5	4	4	3	4	4	4	3	2	4	4	4	4	2	2	1	4	4	5	5	2	1	1	4	4	3	3	1	5	3	3	3	5	4	4	5	5	4	5	5	5	5	4	4
1	3	2	4	3	2	3	3	5	4	5	5	5	4	3	4	4	4	4	3	3	3	5	4	4	4	4	5	4	5	5	5	4	5	5	5	5	5	3	2	3	3	4	3	3	2	1	4	3	3
4	5	4	1	2	3	2	4	4	4	1	2	3	5	4	4	4	3	4	2	3	2	4	3	3	2	4	5	4	3	4	4	4	2	3	3	3	3	2	4	4	4	4	4	3	4	4	4	3	2
3	4	4	1	1	1	2	4	5	5	4	3	3	3	3	4	2	3	4	5	4	4	1	4	5	4	3	4	3	3	2	2	3	2	2	1	2	4	5	4	5	4	4	2	4	4	4	4	5	5
1	1	1	1	1	1	1	4	5	5	4	4	5	4	4	4	4	4	4	5	4	5	4	3	2	1	1	1	1	3	4	4	3	4	4	4	3	4	4	1	2	3	1	1	4	4	4	4	3	3
3	4	4	3	4	2	2	5	4	4	3	2	5	4	1	4	5	5	3	5	3	4	5	4	5	1	3	5	5	5	3	3	3	4	3	3	3	5	5	3	5	5	3	5	3	5	3	4	4	5
2	2	3	2	1	2	1	4	4	2	4	5	3	3	4	4	5	5	5	5	4	5	4	4	5	4	5	5	5	5	4	5	5	3	5	4	5	5	2	1	2	1	1	2	2	1	1	5	4	3
1	3	3	4	3	3	4	4	5	4	4	4	5	3	3	3	4	4	4	3	4	3	3	2	3	4	5	4	4	5	5	5	4	5	5	5	5	4	2	3	2	1	3	3	3	2	2	5	4	4
4	4	3	4	4	5	5	4	3	4	4	5	5	5	5	4	4	1	3	4	5	5	3	3	3	3	5	5	5	5	5	4	5	5	4	5	4	4	4	2	2	3	2	3	2	2	4	4	4	5
4	5	5	4	5	4	4	5	2	4	2	3	4	4	5	2	5	4	5	4	4	4	5	5	5	5	4	4	4	2	1	3	1	3	2	3	1	1	4	4	3	2	4	4	4	4	1	4	3	5
4	4	4	4	2	5	4	3	4	1	4	4	4	4	3	5	5	5	5	4	4	5	5	4	5	5	5	5	5	4	5	4	5	5	5	4	4	5	1	1	1	1	2	1	1	1	2	5	5	4
3	4	3	3	4	5	2	2	3	5	5	4	4	2	5	2	5	3	5	3	1	3	2	1	4	5	4	3	3	4	4	3	4	4	3	4	4	3	4	3	3	4	3	2	4	4	4	4	5	4
2	2	3	4	4	3	3	5	4	4	4	4	4	4	5	4	4	2	2	4	4	4	3	3	4	2	5	4	5	4	5	4	4	3	4	4	4	4	4	3	5	3	4	2	3	3	3	5	5	5
4	5	5	5	4	4	5	5	3	4	5	4	1	2	4	4	5	5	3	5	3	5	2	3	3	4	5	4	2	5	5	3	5	5	3	4	5	5	5	5	3	5	3	3	4	5	5	3	3	5
1	1	1	1	1	1	2	5	4	5	3	3	3	2	1	2	2	1	1	4	5	5	2	1	4	1	3	4	1	1	3	4	1	2	2	1	1	2	2	4	2	2	1	1	4	4	4	4	3	4
4	4	4	5	3	2	5	5	3	3	3	3	2	5	1	4	5	3	3	3	5	3	5	1	5	5	3	3	4	3	3	5	3	4	5	3	5	5	4	1	3	3	3	1	5	3	5	3	3	5
2	4	4	4	4	4	4	4	3	3	4	4	4	4	3	2	5	4	4	4	4	5	3	4	3	2	5	4	4	2	5	3	2	5	4	4	5	4	2	2	4	3	2	1	2	3	1	4	2	4
4	5	5	4	4	4	4	5	4	3	4	3	2	4	4	4	4	4	3	3	2	4	1	2	1	2	1	1	1	2	2	4	2	4	2	4	4	1	3	4	4	4	2	3	3	4	4	4	5	2
4	5	4	5	5	5	4	3	4	4	4	3	4	3	4	3	4	3	4	4	5	5	4	4	2	4	5	5	5	1	3	1	3	2	3	3	2	2	4	5	4	3	4	4	3	3	4	5	4	5
3	5	5	5	4	3	2	5	4	4	2	5	3	2	3	4	5	5	3	4	4	4	2	4	4	3	1	4	4	5	1	5	4	3	4	5	3	4	5	4	4	5	5	4	4	3	3	4	3	4
3	3	4	2	3	3	3	4	5	4	3	3	4	4	3	4	3	4	5	3	4	4	4	2	4	3	2	4	5	4	4	5	5	4	4	4	4	4	2	2	2	4	2	4	4	3	2	4	4	5
4	4	3	4	3	4	4	3	4	4	4	4	5	5	5	5	4	4	5	4	4	5	5	5	4	5	5	5	5	3	5	4	4	5	4	4	4	4	1	1	2	2	1	1	2	1	1	4	2	4
4	3	2	5	4	3	4	4	4	4	5	4	5	4	3	5	5	5	5	5	4	5	4	4	5	4	5	4	5	1	1	2	2	3	3	4	3	2	5	5	5	5	4	4	4	5	4	3	4	4
5	4	4	5	5	4	5	5	5	4	3	2	2	5	5	3	3	3	2	5	5	5	4	5	5	5	5	4	5	2	4	4	5	4	3	3	4	3	5	4	4	4	4	4	4	4	5	4	1	3
5	4	3	2	3	1	3	5	5	5	4	5	5	5	5	4	4	4	3	3	4	4	4	5	4	4	5	5	5	4	4	4	4	4	4	4	5	5	4	4	2	3	4	2	5	3	5	5	3	5
5	5	5	4	3	5	4	4	3	4	3	4	3	3	2	4	3	3	4	2	1	1	3	2	5	4	4	4	3	4	4	2	2	3	3	4	4	2	5	4	4	1	4	3	2	4	2	5	5	5
4	3	4	4	4	4	4	4	4	2	2	1	4	5	1	4	3	4	3	5	4	2	5	4	4	2	4	3	4	3	5	3	4	1	5	5	5	3	5	4	4	5	5	4	3	5	1	4	5	5
1	5	4	1	2	1	1	5	4	5	4	4	5	1	1	2	5	5	5	5	5	3	5	3	4	4	4	4	4	4	4	5	5	5	4	5	4	4	3	2	2	2	3	1	2	1	2	1	1	1
2	1	3	2	2	1	1	4	4	5	4	4	5	3	4	3	5	4	3	4	5	4	3	3	2	2	5	5	5	5	4	4	3	3	3	2	5	4	5	5	4	5	5	5	4	5	5	5	5	3
4	4	4	4	4	4	5	3	3	2	2	4	3	3	2	1	5	5	4	3	4	4	3	4	4	2	3	4	4	5	4	4	5	4	5	4	4	4	4	4	3	3	4	4	4	4	4	4	4	3
5	5	4	4	4	4	4	1	5	4	2	1	2	1	1	1	3	2	5	5	5	5	1	1	1	3	4	5	5	5	5	4	5	4	4	4	4	4	2	1	1	2	1	1	1	1	1	5	4	5
1	1	1	1	1	1	1	4	5	4	1	2	1	4	4	4	4	3	4	4	4	5	3	3	3	2	3	3	3	4	5	4	4	4	4	5	4	4	4	3	3	2	5	3	4	4	3	4	4	4
4	4	5	4	5	5	3	4	4	4	3	4	3	2	2	4	1	2	2	4	3	2	4	5	3	3	3	5	3	5	4	5	4	4	4	5	4	4	3	4	4	4	4	4	4	5	3	4	4	3
4	4	4	1	4	5	4	2	1	3	3	3	3	4	4	1	1	4	4	4	5	4	4	4	3	2	4	4	2	5	4	2	4	4	5	4	4	5	4	5	5	4	4	4	4	4	4	5	5	4
3	4	4	4	3	4	4	4	3	4	4	4	4	4	3	3	3	4	4	5	5	5	4	5	4	4	4	5	5	4	5	4	4	5	5	4	5	5	4	4	4	2	3	4	3	4	4	2	3	2
4	2	3	2	4	3	1	2	1	4	3	4	4	1	1	1	4	5	4	3	2	4	1	2	1	1	1	1	1	4	4	4	5	4	3	3	4	4	4	4	4	4	3	4	4	4	4	4	3	4
2	1	2	4	2	4	3	4	4	2	3	2	2	2	3	4	1	2	1	5	4	5	4	4	5	4	1	4	1	4	4	4	5	4	4	5	4	4	4	4	4	4	4	4	3	4	4	4	4	5
4	5	4	4	5	5	5	3	4	4	5	5	5	2	3	2	2	1	2	3	4	4	2	3	3	4	5	4	5	3	4	4	4	4	4	3	3	2	4	3	3	5	4	4	4	5	4	4	5	5
5	5	5	4	4	4	3	5	2	4	1	4	3	4	4	4	1	2	3	3	4	5	3	4	4	4	3	3	4	4	5	4	4	4	5	4	5	5	4	5	3	5	4	4	4	4	2	3	3	4
2	1	1	4	4	4	5	3	3	2	4	5	5	4	5	4	3	4	2	5	4	5	5	4	5	5	3	4	5	3	4	4	3	4	4	4	5	5	4	4	4	4	4	3	4	3	3	4	1	5
4	3	3	2	3	1	4	2	4	2	3	3	3	4	4	3	1	3	1	5	4	5	3	4	2	1	1	1	1	3	5	4	4	4	3	4	5	4	4	3	4	5	4	3	4	3	4	2	4	1
5	4	4	5	4	5	4	4	4	5	3	4	3	5	4	4	4	4	5	4	4	4	3	2	2	2	5	4	5	5	5	5	5	5	5	5	5	5	3	2	2	3	4	3	4	1	3	3	3	3
4	4	4	5	5	5	5	5	5	4	5	3	2	4	4	4	5	3	4	2	2	4	4	4	4	4	4	4	4	4	4	4	3	3	4	4	4	3	4	3	4	4	4	4	4	4	4	4	2	2
4	4	4	4	4	4	4	2	4	5	4	5	4	2	2	1	4	5	2	3	4	3	3	2	2	3	3	4	4	4	4	3	4	4	3	3	3	3	4	3	4	4	3	4	3	5	4	4	5	5
3	4	4	4	4	4	4	3	2	1	2	4	5	4	4	4	2	4	3	4	2	3	1	4	3	3	3	1	3	3	3	3	3	4	3	2	3	4	4	4	5	5	4	4	3	4	4	3	4	2
3	3	3	2	4	4	4	5	4	5	4	3	2	4	3	4	5	5	4	1	1	1	5	4	4	4	3	2	4	3	4	3	4	3	4	2	4	4	5	4	4	4	3	4	5	4	4	1	1	1
2	3	1	3	4	4	1	1	2	4	2	4	4	4	3	5	5	4	4	4	5	4	5	5	4	5	5	5	5	4	5	5	5	4	4	5	5	4	4	4	4	3	4	4	4	4	5	4	2	4
2	1	1	4	3	2	3	4	4	4	4	2	2	4	4	4	4	4	4	5	4	5	4	2	3	4	3	3	1	3	5	3	2	2	3	4	4	5	4	5	4	4	2	4	2	4	2	4	4	4
2	4	1	3	4	4	3	4	3	1	4	4	4	5	3	4	3	3	3	4	4	4	4	4	4	4	5	5	4	5	4	5	5	4	4	4	5	5	3	5	2	4	4	4	4	4	1	5	4	5
5	5	5	5	5	4	5	5	5	4	4	4	4	4	2	4	4	3	4	5	5	4	4	5	3	4	3	2	2	3	4	1	3	2	4	2	2	2	5	5	5	5	5	5	5	5	5	4	4	3
3	2	1	1	2	1	1	5	5	4	2	1	2	4	2	4	1	2	1	1	2	3	5	5	5	5	3	3	2	4	4	4	5	4	3	3	5	5	2	3	3	3	4	3	1	2	2	4	3	4
5	5	5	5	5	5	4	4	4	4	5	5	4	4	5	5	5	5	5	3	1	4	4	3	4	4	5	5	5	4	5	4	4	5	5	4	4	4	2	1	2	3	5	3	3	1	3	4	5	5
4	2	3	4	4	4	4	2	4	3	3	3	2	4	4	2	3	4	3	2	3	4	5	5	5	4	1	1	1	4	2	4	2	1	2	2	3	3	3	2	2	2	2	2	2	2	2	4	3	4
4	1	5	4	5	4	4	5	3	2	4	2	5	2	5	2	5	3	4	5	5	3	3	4	3	3	4	3	1	4	3	5	4	5	3	5	5	2	4	4	5	5	5	5	5	5	3	5	5	5
5	5	4	5	5	5	5	2	2	4	5	5	5	3	4	4	4	4	4	5	2	4	3	3	4	3	5	5	4	3	2	3	4	3	3	4	2	4	4	2	4	4	4	4	4	5	4	5	4	5
4	5	4	2	5	3	5	5	3	2	4	4	4	4	4	1	4	4	3	5	5	4	3	3	2	4	5	5	5	3	4	4	4	5	4	4	4	4	3	3	3	4	2	2	3	3	1	5	4	4
5	5	4	5	4	4	5	5	1	4	5	4	3	4	5	4	5	3	3	3	2	4	4	5	5	2	5	4	4	3	4	3	4	4	3	5	5	4	5	4	3	2	4	2	5	3	5	3	5	5
4	2	3	1	4	4	1	2	4	1	1	1	1	4	4	4	4	3	3	4	3	4	2	3	2	1	2	1	1	4	3	3	5	4	4	3	2	4	4	4	5	3	4	4	4	4	4	3	3	4
4	1	2	2	4	2	2	1	2	2	3	1	3	4	5	3	3	4	3	1	1	1	5	5	5	5	5	4	4	3	4	4	1	2	3	2	3	4	4	4	3	4	2	4	3	4	3	3	4	3
3	4	2	4	4	4	5	1	2	1	5	4	4	2	2	4	1	2	1	2	3	4	4	5	4	5	1	2	4	4	5	4	4	5	5	4	5	5	3	1	2	2	4	2	3	3	1	4	4	4
3	2	3	4	2	1	2	3	3	2	1	2	3	2	4	4	1	2	1	3	3	4	2	2	3	1	4	4	3	4	5	4	4	4	5	4	4	4	3	3	4	5	3	2	4	2	2	1	1	2
1	1	4	4	3	3	1	3	1	3	2	2	5	4	4	5	4	4	3	2	3	3	4	1	4	4	2	4	4	3	4	5	2	5	5	3	5	2	5	4	5	5	3	3	2	3	3	3	3	3
5	4	4	5	5	5	5	1	1	2	5	3	5	2	3	3	3	4	3	4	3	2	2	2	2	1	3	3	2	4	4	4	4	4	1	4	4	4	4	4	4	4	5	4	3	4	4	3	3	1
4	3	3	1	1	1	2	4	4	5	1	1	1	3	4	4	4	4	2	5	5	5	4	3	4	2	1	1	4	5	5	4	4	5	5	4	5	5	2	2	3	2	1	1	3	2	3	2	2	4
4	5	5	5	4	4	4	3	4	4	4	4	4	4	4	5	4	5	4	2	1	4	4	2	3	3	4	4	4	1	3	1	1	1	1	3	1	2	5	4	5	4	4	4	4	5	4	3	3	4
4	4	3	5	3	3	4	2	1	4	4	1	1	2	2	2	3	2	1	3	5	4	2	2	1	3	1	1	1	5	4	5	5	5	5	5	5	4	5	3	4	4	4	4	3	3	4	2	1	2
5	4	5	4	4	4	4	4	2	2	1	1	1	5	5	5	5	2	5	2	4	3	5	4	4	5	4	5	4	4	4	4	3	1	3	4	4	2	4	2	4	4	4	2	4	2	4	4	4	4
1	1	3	1	2	1	1	1	4	1	3	4	3	5	4	4	4	4	4	3	4	4	5	5	4	5	5	5	5	1	2	1	2	2	3	2	2	3	4	3	4	4	4	5	4	4	4	1	1	1
1	3	2	4	4	3	4	1	1	2	2	4	3	3	4	4	2	1	1	3	4	3	4	4	5	5	4	5	4	4	4	2	3	4	4	2	3	3	2	3	4	2	2	1	3	1	2	5	5	5
5	3	4	3	4	5	4	4	5	4	4	4	4	5	4	4	3	4	2	2	5	4	4	4	4	5	5	5	4	1	1	1	1	1	1	2	1	3	3	1	4	3	4	3	4	3	2	1	2	1
2	2	3	1	1	2	1	4	4	5	5	5	5	3	3	2	5	5	5	4	4	2	1	1	2	1	1	1	1	4	2	4	4	3	4	3	3	3	3	4	4	4	4	4	4	2	2	4	4	4
5	1	2	2	4	4	5	1	2	3	4	1	2	3	2	3	4	5	3	3	5	3	2	4	4	4	5	5	4	2	4	4	4	5	4	3	5	4	5	5	5	5	5	4	5	3	5	4	4	3
4	4	5	4	4	4	5	5	4	4	2	4	4	5	4	4	4	3	4	5	5	4	5	5	5	5	5	4	5	4	1	4	3	4	4	1	3	3	2	4	3	1	1	2	2	2	2	4	4	5
4	5	4	4	5	3	3	4	5	4	4	5	5	4	4	5	5	3	4	5	4	3	5	4	3	4	4	3	5	4	5	3	4	5	3	5	5	5	5	1	4	5	3	3	4	5	5	3	5	5
2	4	4	5	5	5	5	4	4	5	5	4	5	4	5	4	2	5	5	4	4	2	3	4	4	5	5	5	5	5	4	5	4	4	4	4	5	5	2	1	2	4	1	3	2	3	4	3	4	2
4	2	4	1	2	1	3	4	3	4	1	1	1	3	2	3	4	4	4	4	4	5	2	2	1	1	1	1	1	1	2	2	2	2	3	2	1	2	5	5	5	4	5	5	4	5	4	1	4	3
4	2	4	5	3	3	2	4	4	3	2	4	4	3	5	5	4	5	3	5	4	3	5	5	5	3	3	4	5	4	5	4	4	5	3	4	4	5	3	4	4	3	4	3	5	5	5	4	5	4
1	2	1	1	1	1	2	5	5	5	4	1	3	5	4	4	5	4	5	4	4	4	3	3	4	2	3	4	4	3	4	3	1	4	4	3	4	2	5	5	5	5	5	5	5	5	5	1	3	2
4	4	5	4	4	5	4	5	5	5	5	5	5	5	5	4	4	4	3	2	4	2	2	3	3	1	4	5	5	4	1	2	4	3	4	3	3	4	4	3	4	4	3	2	4	3	4	4	4	5
5	5	5	5	5	3	5	2	2	4	4	4	1	4	4	3	1	4	4	5	3	4	3	4	3	4	5	5	5	5	5	2	5	5	4	5	4	5	3	3	4	4	4	4	4	3	4	4	5	5
4	4	3	3	2	4	4	3	2	4	4	5	4	4	2	1	1	2	2	4	5	5	1	3	2	2	2	1	1	3	4	4	4	4	4	4	4	2	5	4	5	5	5	4	5	5	5	4	2	4
5	5	5	4	4	4	4	4	3	2	3	4	4	4	4	2	3	3	3	5	4	5	2	2	3	3	5	5	5	5	4	4	5	4	5	4	5	5	4	2	2	3	2	3	2	3	4	3	3	3
3	4	4	3	4	3	4	3	2	5	4	3	4	5	4	2	5	3	3	3	4	2	5	3	4	2	5	4	5	3	5	3	5	5	3	2	5	4	5	3	3	5	3	4	5	3	3	4	4	3
3	5	3	5	4	2	5	4	2	3	2	3	5	5	5	4	4	3	3	5	4	4	1	1	4	5	4	3	2	4	4	4	5	5	5	3	4	4	4	5	5	4	3	3	3	5	4	3	3	5
4	4	4	3	4	1	3	2	2	4	1	4	2	4	1	4	2	4	4	5	5	4	1	1	2	4	4	4	3	4	2	3	4	4	4	3	2	3	1	1	2	1	2	2	1	2	4	4	5	4
4	5	4	5	5	5	5	4	3	4	5	5	5	5	5	4	3	4	3	4	3	4	4	4	4	2	5	4	4	4	3	4	2	1	5	3	4	4	3	5	4	4	4	3	4	5	4	2	2	3
5	4	3	4	2	4	4	4	4	5	5	4	2	5	4	4	3	2	1	3	3	4	4	2	3	5	5	5	5	5	5	5	4	4	4	5	5	5	1	4	3	2	2	3	2	2	3	4	4	5
3	4	3	5	2	5	1	4	5	4	2	5	4	1	4	2	4	3	4	4	1	4	4	4	2	4	3	3	3	5	4	5	4	1	4	5	4	5	5	3	5	1	3	4	1	4	2	5	4	3
2	3	3	5	5	4	4	4	5	5	4	5	5	1	1	4	1	2	4	3	3	4	4	4	2	3	4	4	3	3	3	4	1	4	4	2	3	3	5	5	5	5	5	5	5	4	5	3	3	3
4	4	4	2	4	4	1	5	4	3	1	2	1	5	2	4	4	4	2	5	5	4	3	4	4	3	5	5	5	5	5	4	5	5	5	5	5	5	3	4	3	3	4	4	5	4	3	4	4	4
4	3	5	2	4	5	3	4	4	4	3	2	4	4	4	5	4	4	4	4	4	5	5	5	4	5	5	5	5	3	2	3	3	3	1	4	2	3	1	2	2	3	4	2	1	4	3	5	4	5
5	5	5	5	5	5	5	2	4	4	4	4	4	5	4	5	3	4	3	5	4	5	2	2	2	2	3	1	3	3	3	4	5	5	4	2	4	4	2	2	3	2	2	4	2	4	4	4	4	4
1	1	1	2	4	2	4	4	4	4	4	2	4	5	4	5	4	4	4	2	4	5	4	4	2	4	2	3	2	3	3	1	4	2	4	3	3	2	3	1	4	4	4	4	4	4	3	2	2	4
5	4	2	5	5	5	5	2	4	4	4	4	4	4	4	4	3	3	2	3	1	1	2	2	3	4	4	3	4	4	4	5	5	4	4	3	4	4	4	4	4	4	1	2	4	3	4	5	4	4
2	4	3	3	2	3	2	5	5	5	4	4	3	5	5	4	4	4	4	5	2	4	5	5	5	5	5	5	5	3	4	4	4	5	5	4	4	4	3	3	3	2	5	4	4	4	4	5	5	5
3	4	5	4	4	4	4	2	1	3	3	2	1	2	4	2	3	2	3	3	4	3	4	4	4	4	4	3	4	3	4	3	4	1	1	4	1	3	4	3	4	4	4	4	4	4	4	4	1	4
5	4	4	1	2	5	2	1	4	2	5	4	4	4	5	5	4	4	5	2	5	3	4	1	5	4	2	5	5	3	4	5	5	2	3	5	5	3	5	5	5	4	3	3	5	1	5	5	4	5
3	5	4	1	1	1	1	3	4	3	1	1	1	1	2	2	2	5	4	2	4	1	1	2	2	1	2	1	1	5	4	4	5	4	4	4	4	4	5	4	4	5	5	4	5	4	5	4	4	3
3	4	4	2	2	2	3	4	2	4	2	3	3	3	4	4	1	1	3	2	1	2	2	2	1	1	1	1	1	4	5	4	5	4	4	4	3	5	2	3	4	2	2	2	4	3	3	3	3	2
3	2	5	1	3	3	4	2	5	5	5	4	4	5	5	4	2	4	4	5	4	5	4	4	4	4	3	4	5	4	4	2	3	3	3	3	3	4	4	4	4	4	4	4	2	4	4	2	2	1
4	2	4	3	4	4	2	5	4	4	4	4	4	5	4	5	4	4	4	4	4	4	4	5	4	5	5	5	4	4	5	4	4	4	4	2	4	4	5	5	5	5	4	5	4	5	4	1	1	1
4	5	4	4	4	3	2	5	4	5	4	4	5	4	4	4	5	4	5	4	4	4	3	5	4	4	4	4	5	4	3	1	3	4	4	3	3	3	5	5	4	4	4	4	5	4	5	2	3	3
3	2	2	4	5	4	1	3	1	3	4	3	1	2	3	4	5	5	4	4	4	3	3	4	3	3	1	1	2	2	4	3	4	2	3	3	3	4	5	4	4	4	4	4	4	4	5	4	4	2
4	4	4	4	1	4	4	3	3	2	5	1	2	2	4	5	5	4	4	3	5	4	5	3	4	1	4	5	2	5	4	3	1	4	5	5	3	4	5	5	4	5	5	3	5	3	4	5	3	5
4	4	2	5	5	4	4	1	2	4	5	4	5	5	5	5	3	4	3	1	3	4	4	4	3	4	4	3	4	1	2	1	1	1	1	1	2	1	5	5	2	4	4	3	5	5	5	1	1	1
1	3	1	1	1	1	1	2	1	2	2	2	1	3	3	3	3	3	1	3	2	2	1	2	3	1	1	2	1	3	5	4	3	2	4	2	2	4	5	4	5	4	4	4	4	5	5	3	1	2
4	5	4	5	3	4	4	5	4	4	5	4	4	3	4	3	4	2	4	2	2	1	5	4	4	4	1	4	4	1	1	2	1	2	2	1	1	2	5	5	5	5	4	5	5	5	5	3	2	1
4	4	4	5	4	5	5	4	4	2	3	1	2	3	5	5	5	4	5	2	3	4	4	4	5	4	5	5	5	4	3	3	4	4	4	4	1	4	1	2	1	1	1	1	1	1	2	4	5	4
1	4	1	4	4	5	5	4	4	5	3	4	4	5	3	3	4	5	4	3	4	4	4	4	3	4	5	5	5	3	4	3	3	5	5	4	5	5	5	4	2	2	3	4	5	1	4	5	5	4
4	5	5	4	2	5	4	4	4	2	3	4	3	5	2	4	3	4	3	2	5	4	2	5	2	3	4	3	5	2	3	4	5	5	3	3	5	4	3	3	4	4	5	3	3	3	4	3	1	5
5	1	4	1	4	4	4	4	4	2	3	5	4	3	3	5	3	4	4	3	4	4	4	4	4	3	5	3	3	3	1	4	3	3	2	4	5	4	4	4	3	5	3	3	5	5	3	3	3	5
3	4	4	4	4	4	4	5	4	5	4	4	4	4	2	3	4	4	4	2	1	4	4	3	4	3	1	2	1	1	1	1	1	1	1	2	1	1	4	5	5	5	5	5	5	5	5	2	1	3
4	4	4	4	4	4	5	4	2	4	5	5	5	2	3	3	4	3	5	5	1	3	2	3	4	3	5	3	4	3	5	3	5	5	3	5	3	4	5	3	1	3	4	4	3	3	4	3	4	5
4	4	3	4	5	3	5	5	5	5	5	4	4	5	4	5	4	5	5	5	5	5	4	5	5	4	5	5	5	4	3	4	4	4	2	4	4	3	2	2	4	3	4	3	4	4	2	4	4	4
2	3	5	5	5	5	5	1	3	4	5	3	2	3	1	5	5	3	5	4	3	4	2	2	3	2	2	4	4	3	5	4	4	4	5	3	4	5	5	3	5	3	4	4	5	3	5	5	4	4
4	4	4	5	4	4	1	3	4	4	5	4	4	3	3	3	4	2	4	1	4	2	5	5	4	4	4	4	4	4	4	5	4	5	5	4	4	4	4	4	3	3	4	4	3	3	4	3	3	4
4	3	4	2	2	2	1	4	5	4	2	2	3	2	4	3	4	4	5	4	4	4	3	2	2	2	5	5	5	4	5	4	4	5	5	5	5	5	4	4	4	3	2	1	3	4	4	4	4	5
5	4	2	4	5	4	4	5	3	4	3	5	3	5	4	5	5	4	4	5	4	4	5	3	3	4	4	5	5	3	5	5	3	3	4	3	3	5	5	4	3	5	4	3	4	5	5	3	5	4
3	4	4	3	1	2	4	2	2	3	1	2	2	4	4	3	2	1	2	4	4	5	2	4	4	3	1	2	2	2	5	3	3	4	4	4	4	3	3	5	5	4	4	4	2	4	4	3	2	2
2	3	5	3	4	3	4	5	1	4	5	3	4	2	3	4	2	3	4	3	4	3	5	3	2	5	2	3	4	4	5	4	4	3	5	5	5	3	2	3	4	5	5	4	5	4	4	3	4	5
4	5	4	3	5	4	5	3	4	2	4	4	4	4	5	5	3	4	5	4	2	2	1	1	1	1	5	5	5	3	5	4	4	4	4	5	4	3	4	2	4	2	3	3	2	2	3	2	2	3
2	1	1	5	3	5	4	4	3	4	5	3	4	3	1	2	3	4	4	4	5	5	4	5	5	5	2	3	3	4	5	4	4	4	4	3	4	4	5	3	3	4	4	4	4	4	2	4	3	4
4	1	1	4	4	5	2	4	3	3	2	3	5	3	4	4	5	4	3	3	3	4	5	5	5	4	5	4	3	3	5	5	4	3	4	5	3	5	5	4	5	3	4	5	5	5	4	4	4	5
4	1	2	1	1	1	1	3	4	4	4	5	5	3	4	3	2	4	4	4	4	2	4	2	3	4	1	4	2	5	5	4	5	5	5	5	5	5	4	3	4	4	3	3	1	3	3	1	1	2
3	1	1	1	1	1	1	3	3	2	3	1	2	2	4	3	1	1	1	5	4	4	1	1	3	1	4	4	3	3	2	4	1	3	3	4	3	2	3	4	4	2	4	4	3	3	3	4	4	4
4	4	4	4	3	4	4	3	3	3	5	5	5	3	2	1	4	4	3	2	4	2	2	4	5	3	4	4	4	5	4	3	2	3	4	5	4	3	5	4	4	4	4	5	4	4	4	4	4	3
4	4	4	4	2	4	3	4	2	4	4	4	4	4	4	4	2	2	2	4	2	4	5	5	5	5	4	4	2	4	5	5	4	4	5	4	3	2	1	3	4	4	4	4	4	4	1	2	1	4
4	4	3	3	2	4	2	3	4	4	4	4	3	5	5	5	5	5	5	3	3	1	5	4	4	3	5	5	5	4	3	3	4	4	4	4	2	4	5	4	4	5	4	5	4	4	5	5	5	5
3	4	2	4	3	3	2	3	3	4	4	4	4	5	5	4	4	5	4	4	4	4	4	5	5	4	5	5	5	3	4	4	1	4	2	2	4	2	4	4	5	5	4	4	4	5	4	4	3	3
2	4	4	2	3	1	2	4	4	4	5	4	4	1	1	4	4	4	4	5	5	5	3	3	4	2	5	5	5	4	3	3	4	4	4	4	4	4	4	5	3	4	4	5	4	4	4	4	4	4
3	3	2	5	5	5	5	3	2	2	4	5	5	5	4	5	4	4	5	4	4	4	3	1	1	1	5	4	5	4	2	2	3	3	1	2	3	3	4	4	4	4	4	3	4	2	4	3	3	4
4	5	4	5	4	4	4	4	5	5	2	4	2	4	4	5	4	4	4	4	4	3	3	4	4	2	2	3	2	4	5	4	5	4	2	4	4	4	3	2	3	5	4	2	4	4	3	1	1	1
4	5	5	5	4	4	4	4	4	4	3	3	2	2	3	3	3	3	3	3	3	4	4	5	4	4	1	3	1	2	3	1	3	2	1	3	2	2	5	5	5	5	5	4	4	5	5	3	3	4
3	3	3	4	4	5	5	3	3	3	3	4	1	4	4	3	5	5	4	2	3	1	4	5	3	4	4	3	3	5	5	5	4	4	5	4	4	4	4	4	4	2	3	2	4	5	3	5	5	5
1	3	4	5	3	4	2	5	4	3	4	1	4	3	3	4	5	3	2	5	4	4	2	4	5	5	4	4	2	4	4	5	3	4	5	5	5	3	5	3	3	3	3	3	5	4	5	3	5	3
2	4	3	2	4	3	4	2	3	2	2	1	2	1	1	2	4	4	3	1	4	3	4	4	4	4	5	5	5	5	3	4	4	5	5	5	4	3	4	2	3	4	4	4	2	2	4	5	5	5
5	5	3	4	4	4	4	5	4	5	5	4	4	2	3	4	4	4	4	4	5	5	1	3	2	2	3	4	4	5	4	3	4	3	4	3	4	4	4	4	2	4	3	4	4	5	5	3	2	1
1	3	1	5	5	5	5	3	2	1	1	1	1	5	5	5	4	4	4	3	2	2	4	4	4	4	4	3	5	4	4	4	4	4	4	4	5	4	3	2	2	4	4	1	3	4	4	4	4	4
5	1	4	5	3	5	5	2	4	4	5	4	5	5	3	4	3	3	3	3	1	3	4	2	5	3	3	4	3	5	4	4	5	3	5	4	4	3	5	5	5	5	3	3	2	5	3	4	3	2
4	4	4	4	5	5	5	4	4	4	4	4	4	4	4	4	1	2	1	4	5	4	5	4	5	5	5	4	4	5	5	5	5	4	5	4	5	4	4	2	2	4	3	4	4	4	3	4	5	4
5	3	5	5	5	5	5	3	3	1	5	4	4	4	4	5	4	4	3	4	4	4	4	4	5	4	4	5	4	4	4	5	4	3	4	2	3	2	4	4	5	4	4	4	3	4	3	3	2	2
2	3	3	5	4	5	5	4	4	4	4	4	5	5	4	4	4	3	4	3	3	4	4	4	4	3	3	2	3	2	3	2	3	4	2	3	2	1	5	4	4	4	5	5	5	5	5	5	4	4
3	5	5	5	4	4	3	4	3	4	4	4	5	5	5	5	4	4	5	4	5	5	5	4	5	5	5	5	5	5	4	2	4	3	4	4	3	4	4	4	4	4	4	2	5	5	2	2	1	4
1	3	2	2	4	4	3	3	4	4	4	2	2	1	3	4	4	4	4	3	3	4	5	4	4	5	5	3	4	1	1	1	4	2	2	1	3	3	2	4	3	2	1	1	2	4	3	4	4	1
3	4	2	2	2	1	1	2	4	4	4	4	3	2	3	3	1	2	1	4	4	5	2	4	3	3	2	3	3	4	3	4	3	2	4	5	4	4	2	4	1	4	3	4	2	4	4	4	4	4
4	4	4	4	4	4	4	5	4	4	3	3	1	2	2	2	4	4	4	1	1	2	5	5	5	3	4	4	5	4	5	4	4	4	4	4	5	4	1	1	1	3	3	3	2	2	2	3	4	3
1	2	1	1	3	4	4	5	5	5	5	5	4	5	4	5	5	2	4	4	3	3	3	5	4	4	3	4	4	1	1	1	2	2	1	1	1	1	4	4	4	4	5	4	4	4	5	5	5	3
2	4	4	5	1	5	4	2	3	4	5	5	2	4	1	3	5	3	2	3	2	4	3	2	5	3	2	3	4	3	5	4	3	3	5	5	4	3	5	5	5	3	3	4	5	3	4	4	5	5
4	4	2	5	4	4	4	2	3	3	4	3	3	4	4	4	4	3	5	5	4	5	4	4	5	5	4	4	4	4	4	2	2	4	5	3	4	4	2	2	2	1	2	1	1	1	3	3	3	2
5	4	5	3	4	3	3	4	2	4	5	4	4	4	3	3	2	3	2	4	4	3	1	1	1	1	2	4	4	2	2	3	1	2	3	1	4	1	2	2	1	1	1	1	2	2	2	4	4	3
4	2	4	3	3	3	1	2	4	4	4	3	3	3	4	3	4	4	4	1	1	1	3	4	4	2	1	2	1	3	2	1	2	2	1	3	2	2	4	2	2	2	3	3	1	3	4	4	5	4
1	2	2	4	3	4	1	4	4	5	3	5	5	4	5	4	4	4	4	2	4	4	4	4	3	3	4	4	3	4	3	3	3	2	2	4	3	3	4	5	3	5	4	4	4	4	4	1	1	3
5	4	3	5	1	3	5	3	4	5	5	5	5	4	4	4	3	5	4	3	3	5	3	1	2	4	1	3	3	3	3	5	4	5	5	4	5	4	4	2	4	5	3	3	5	5	4	5	4	5
5	5	4	3	3	1	3	5	4	5	2	1	1	1	2	4	4	4	3	5	5	3	4	3	4	4	2	2	2	3	3	3	4	4	4	3	4	2	1	1	1	2	2	2	3	2	2	4	3	4
5	4	4	1	1	3	3	2	4	4	1	1	1	4	4	2	3	4	5	2	4	4	1	3	1	2	3	1	2	4	3	4	4	3	4	5	2	4	1	1	1	1	1	1	1	1	1	2	2	3
1	2	3	5	4	5	4	5	4	5	5	3	4	4	4	4	5	5	4	4	4	5	3	4	2	2	1	1	2	3	3	2	3	3	2	1	1	1	5	5	5	5	5	5	5	5	5	3	5	4
2	3	1	4	2	3	1	4	4	4	4	4	4	4	3	4	3	5	5	5	5	5	2	3	4	4	4	4	5	4	4	5	4	5	3	4	4	4	5	4	4	4	3	4	4	4	4	4	3	4
3	4	4	4	4	5	4	3	3	4	4	5	4	5	3	4	4	5	4	4	1	3	4	4	3	4	5	5	5	5	5	4	5	4	4	5	5	5	4	3	3	3	2	3	4	5	3	3	2	4
2	2	3	1	2	4	2	5	4	5	3	5	4	4	4	4	5	5	4	2	3	3	5	3	4	3	4	3	4	4	4	4	3	4	4	4	4	3	4	4	4	4	5	4	5	4	5	4	5	5
1	2	2	1	1	1	1	3	3	2	1	1	2	4	4	4	5	4	4	1	3	2	2	1	1	3	5	5	5	3	4	4	5	5	4	4	3	4	4	4	1	2	3	3	2	4	3	5	5	5
1	1	1	4	4	3	4	1	2	2	2	1	1	4	1	4	4	5	5	4	4	4	4	4	4	3	1	3	4	1	1	2	2	4	2	3	4	3	5	4	5	4	4	3	4	4	4	3	4	4
4	1	3	5	5	4	4	4	4	5	5	4	5	4	4	4	1	2	1	5	5	5	4	4	3	1	2	1	2	3	1	2	2	3	1	1	4	3	2	1	4	4	3	3	2	4	2	5	5	5
3	1	4	1	2	1	2	5	5	3	1	2	1	4	5	4	4	3	4	5	5	5	5	4	4	5	4	3	2	4	1	1	1	4	3	2	1	2	2	3	4	1	3	3	3	4	2	4	4	2
3	1	4	4	1	2	4	4	4	2	1	2	2	1	4	1	5	4	3	2	3	2	2	5	4	5	1	2	2	4	4	4	4	5	4	3	5	3	5	4	5	5	5	5	5	5	5	4	4	5
4	5	3	3	4	4	4	4	5	3	4	4	2	4	2	4	5	5	5	5	4	5	2	1	3	2	5	5	5	4	3	5	5	3	4	4	4	4	2	4	2	4	4	4	3	3	4	5	5	2
5	5	5	5	4	5	5	1	4	1	2	4	3	2	1	2	3	4	3	5	5	5	3	4	2	2	1	1	1	1	2	4	3	1	1	3	1	2	4	4	5	4	4	5	4	4	3	5	5	5
4	4	4	2	1	2	3	2	1	2	2	1	4	4	4	4	4	4	4	5	4	4	3	4	4	3	4	4	4	4	4	2	4	3	3	4	4	4	5	5	5	5	5	5	5	5	4	1	3	4
3	4	2	3	4	4	4	4	5	2	2	3	3	3	4	5	3	4	4	1	4	4	1	4	4	5	4	4	4	4	2	5	3	4	5	3	5	4	4	3	3	5	3	4	5	5	1	3	5	5
5	4	4	5	5	5	5	4	4	5	5	5	5	5	5	5	1	3	3	2	2	1	4	4	4	5	5	4	4	3	2	2	3	4	4	4	4	4	2	4	4	4	3	3	3	3	2	5	4	4
4	4	5	4	3	4	5	5	4	4	4	3	4	3	4	4	5	5	5	3	4	4	2	4	3	2	5	4	4	4	4	5	4	4	5	5	4	4	5	4	4	5	4	3	4	4	5	5	4	4
1	1	4	4	4	2	4	5	5	5	5	5	5	5	5	5	4	4	4	4	4	2	2	4	4	4	4	4	5	4	4	4	5	4	4	3	4	4	2	2	4	4	4	4	4	3	4	1	3	1
4	1	2	2	3	5	1	3	4	4	5	3	2	4	5	5	4	2	3	1	2	4	5	5	3	2	4	5	4	3	5	5	3	5	5	5	5	5	3	5	3	4	5	3	5	3	4	3	2	3
2	4	3	4	3	5	3	1	3	2	4	4	1	1	1	2	2	4	4	2	1	1	4	3	2	4	1	3	2	2	1	4	1	1	2	4	2	3	2	2	3	3	1	1	2	2	2	2	4	3
4	2	2	2	4	4	4	1	1	2	4	3	5	5	4	5	4	4	4	4	5	5	4	4	4	3	5	5	5	5	5	5	5	5	5	5	5	5	4	4	4	3	4	2	2	4	2	1	4	4
1	2	2	1	2	2	1	3	4	4	4	2	4	4	5	5	4	2	2	4	4	2	5	5	5	5	5	4	5	5	5	5	5	5	4	5	4	4	4	5	4	4	4	4	4	4	3	3	4	4
3	1	2	4	5	4	5	4	4	4	4	4	2	2	2	3	1	4	4	2	4	4	1	1	1	2	2	3	2	4	5	4	4	4	5	4	5	5	3	3	3	5	4	4	4	3	2	4	5	4
3	3	3	1	1	1	1	4	4	4	1	3	1	3	1	2	5	3	3	5	5	4	1	4	3	2	4	5	5	4	5	4	3	5	4	4	5	4	1	3	2	2	4	4	3	3	4	5	5	5
4	5	4	4	5	3	3	5	5	5	5	5	5	4	3	4	2	3	3	4	4	5	5	4	4	4	4	1	5	4	4	3	4	5	5	4	4	3	5	1	4	3	2	4	2	4	4	2	2	2
5	5	5	5	4	4	1	5	4	3	4	2	4	3	4	5	5	3	3	5	3	3	2	4	5	3	4	5	3	3	5	3	4	5	4	3	4	3	5	4	4	5	3	3	3	4	4	5	4	5
1	1	1	1	1	4	3	3	2	3	5	3	5	5	5	5	1	3	2	3	1	1	3	5	4	2	4	2	3	2	4	4	4	4	5	4	4	5	4	4	4	4	4	3	4	3	3	3	4	1
3	3	2	4	3	3	5	4	5	4	3	2	4	1	1	4	3	2	5	5	2	3	2	5	4	5	5	4	5	5	5	4	5	5	5	5	5	3	4	3	5	5	4	3	3	3	3	3	3	5
4	2	3	4	4	3	4	5	5	4	4	3	3	2	2	2	2	4	2	3	4	4	2	4	4	3	1	1	1	3	3	2	1	2	3	4	4	3	5	4	5	4	4	3	4	5	4	5	5	5
2	3	1	2	2	3	4	4	3	4	2	2	1	5	5	5	4	4	3	4	4	4	3	3	3	2	5	5	5	5	5	5	5	5	4	4	5	5	4	4	3	2	1	3	4	2	3	4	4	4
4	4	4	4	4	4	4	1	4	4	4	3	1	4	5	4	5	2	1	5	5	4	5	5	5	5	5	5	5	3	4	4	4	3	2	3	3	3	2	1	2	1	1	1	2	2	2	4	2	3
4	4	1	4	3	4	1	5	4	4	4	4	4	5	1	4	4	5	4	4	4	4	2	2	3	4	5	5	4	5	4	3	4	4	1	5	5	4	4	4	5	5	5	5	3	3	5	5	4	5
5	4	4	5	5	5	5	3	2	2	5	4	3	2	3	1	3	4	1	2	2	3	3	4	4	4	4	3	5	4	4	4	5	4	4	4	4	4	5	4	3	4	4	3	4	3	5	3	4	4
2	4	5	3	4	4	4	4	4	4	5	4	4	5	4	4	5	4	5	1	1	1	4	4	4	4	4	4	4	4	4	5	4	5	5	4	4	5	5	5	4	5	4	4	4	5	5	5	5	5
4	5	4	2	4	4	4	1	1	2	5	4	4	1	1	1	5	3	4	5	5	5	5	3	3	4	3	3	4	3	4	4	2	2	4	3	3	4	4	4	4	4	3	2	3	3	3	2	4	4
3	3	4	4	4	3	3	4	4	4	4	3	3	4	4	4	2	3	1	4	3	5	4	1	4	4	4	4	4	1	1	2	1	2	1	1	3	1	4	4	2	2	1	2	3	2	2	3	4	4
2	3	3	5	3	2	4	5	3	5	5	4	4	2	3	4	1	4	3	5	5	4	5	4	4	5	4	4	5	5	3	4	4	5	3	5	5	2	4	3	2	4	5	3	4	3	5	5	3	5
4	1	4	5	5	5	4	2	2	1	5	5	5	4	2	2	2	2	2	2	2	4	5	4	5	4	5	4	4	5	4	3	4	5	3	4	4	4	5	5	4	4	4	4	4	5	4	4	4	4
4	4	4	4	4	4	4	3	3	3	4	4	5	2	2	3	5	4	4	4	5	2	4	4	4	4	4	5	5	5	4	4	4	4	4	4	5	5	1	1	1	1	1	2	1	2	2	5	4	4
3	1	2	4	3	5	4	4	2	4	3	1	3	2	4	2	2	2	2	4	3	3	2	3	1	1	1	1	2	3	4	4	5	4	4	4	5	5	4	4	4	2	4	4	4	4	4	1	3	4
4	4	2	2	4	4	5	3	4	4	4	5	4	4	4	3	4	2	2	1	4	2	4	4	3	4	3	4	2	5	5	5	5	4	5	4	5	4	4	2	2	4	3	3	3	1	4	3	4	2
4	2	3	4	4	4	1	5	5	4	1	1	1	3	3	2	4	4	5	3	1	1	1	4	4	2	1	1	1	4	1	2	1	2	1	1	1	1	4	2	4	4	4	4	5	5	4	3	5	3
4	4	4	4	5	5	5	4	4	3	4	4	4	4	3	4	4	4	3	2	4	4	3	2	1	2	3	1	2	3	3	4	4	3	2	3	4	3	4	5	4	4	5	4	5	5	3	4	5	4
3	4	4	3	4	3	4	5	4	3	3	2	4	5	5	4	3	4	3	5	4	5	3	2	1	3	1	2	1	1	1	1	2	2	1	1	1	3	5	4	5	3	5	5	4	4	5	5	5	5
5	4	5	1	3	2	2	5	4	4	3	4	4	5	5	4	4	3	3	4	3	3	4	4	5	3	4	1	4	3	2	2	2	1	3	4	3	3	4	5	4	4	5	4	4	4	4	2	1	3
4	5	4	5	5	5	5	2	1	3	5	4	4	4	5	4	2	4	4	3	4	4	4	4	1	3	4	3	3	4	4	5	5	5	5	5	5	5	5	5	5	5	5	5	5	4	4	4	5	5
4	3	5	5	4	4	3	5	4	4	5	5	5	2	4	4	4	5	4	3	4	3	1	3	1	1	3	4	4	5	4	4	4	5	4	4	4	4	2	3	4	4	2	2	2	1	3	4	3	2
4	4	5	5	5	5	5	2	4	5	5	4	5	1	1	1	4	3	5	5	5	4	2	1	2	1	1	3	2	4	4	4	4	4	3	3	4	2	4	5	4	5	5	4	4	4	4	4	4	4
3	2	3	5	1	3	4	4	4	3	3	4	1	5	4	4	3	4	4	2	2	5	5	3	4	3	1	4	3	4	3	5	4	4	3	4	5	1	3	4	4	5	4	4	4	2	5	4	2	3
3	5	5	3	3	2	3	1	4	3	1	4	1	5	5	4	2	4	4	5	2	2	3	4	3	3	1	1	1	3	4	2	4	3	3	4	2	3	5	4	4	4	5	5	5	5	4	5	5	5
3	1	5	2	1	4	4	3	4	5	4	5	3	2	4	5	4	5	3	1	5	3	2	5	5	4	5	3	5	5	4	4	5	4	5	5	5	3	5	4	3	4	4	5	4	3	3	4	5	3
3	1	3	4	4	5	3	3	1	4	1	1	1	1	2	2	4	5	5	1	2	1	2	4	2	4	4	4	2	5	4	4	3	4	3	4	4	4	3	3	3	1	1	2	2	2	2	3	3	5
4	2	4	3	4	4	4	5	5	5	4	4	4	4	5	4	3	3	4	2	3	3	4	4	5	4	1	1	1	4	5	4	5	5	5	5	5	5	5	5	5	5	4	5	4	5	4	1	2	2
5	5	5	5	4	4	4	1	3	1	4	4	4	1	1	2	3	4	4	1	1	1	4	4	5	4	4	3	3	3	4	4	4	4	4	4	4	4	5	5	5	4	5	4	4	5	5	4	3	5
5	5	5	4	5	4	5	2	2	3	5	5	5	2	3	2	3	4	2	3	2	1	2	2	4	1	2	2	2	4	4	5	5	4	5	4	4	3	5	5	5	5	5	5	5	5	5	3	3	2
3	2	1	3	3	3	1	4	5	4	4	4	4	2	4	3	4	4	4	3	3	3	5	4	4	5	5	5	5	4	5	4	4	4	5	4	5	4	4	2	1	3	1	3	2	1	3	4	5	4
1	3	4	4	4	5	1	3	4	3	4	1	3	5	4	2	3	1	2	4	4	4	4	3	4	4	1	1	1	3	4	2	3	2	4	1	3	4	3	5	3	4	3	4	4	4	4	4	4	5
5	5	5	5	5	5	5	5	4	4	5	5	4	4	3	2	5	4	5	4	1	3	4	4	3	4	4	3	4	4	4	4	4	4	4	3	4	4	4	4	4	4	4	4	3	3	3	4	3	5
2	3	2	2	5	3	5	5	4	3	4	3	1	5	4	4	5	5	4	3	3	5	5	2	2	4	2	5	4	5	4	4	3	2	4	4	2	4	5	3	3	4	4	4	5	5	3	3	3	5
2	1	2	4	3	4	3	4	5	4	3	3	2	4	5	4	1	1	1	3	4	4	3	5	3	4	5	5	5	5	5	4	5	5	5	4	4	5	3	1	2	3	2	1	1	2	1	5	5	5
4	4	4	4	4	4	3	2	1	2	2	2	1	2	4	3	4	5	4	4	5	4	4	2	4	2	2	3	4	5	4	5	4	5	4	5	5	5	3	3	4	3	3	3	4	4	3	4	4	3
3	4	3	1	1	1	1	2	1	2	1	1	3	1	3	4	4	3	4	1	1	1	5	4	5	5	1	1	2	4	3	3	2	3	1	4	3	2	2	2	2	3	3	3	2	2	1	4	4	4
4	4	4	4	2	5	4	4	4	4	4	2	4	4	3	4	3	3	4	5	4	3	3	2	3	4	4	3	4	4	5	5	5	5	4	5	5	4	3	5	4	5	5	5	5	5	5	5	4	4
4	5	4	4	5	5	4	4	1	3	4	4	5	4	4	2	5	3	4	2	3	4	4	4	4	5	5	5	5	5	4	4	4	4	4	4	4	4	1	2	1	2	1	3	2	2	2	5	5	5
5	2	2	4	2	1	3	3	5	5	1	1	3	5	4	4	3	5	3	2	5	2	3	4	3	4	4	4	4	4	3	4	5	5	4	5	5	5	3	4	2	5	3	5	4	3	4	3	5	3
5	4	3	5	4	5	3	4	5	2	4	4	4	3	4	5	3	2	3	3	4	3	4	4	4	3	4	2	4	4	4	4	4	5	4	3	5	4	5	4	5	4	5	5	5	5	5	2	5	4
1	1	2	3	4	4	3	4	4	4	4	4	4	5	5	4	4	5	5	3	4	4	1	2	2	1	4	4	4	4	4	4	4	4	4	4	4	4	2	3	3	2	4	4	4	3	4	2	3	4
4	4	3	4	5	5	5	2	3	2	5	5	5	5	4	5	2	1	2	4	4	5	5	5	4	5	5	5	5	4	2	4	4	2	4	4	2	4	4	4	2	4	3	2	3	4	1	1	4	4
5	4	4	4	5	5	5	2	2	3	5	5	5	1	1	1	3	1	1	4	3	4	3	2	3	3	3	3	4	4	4	4	4	3	4	5	3	4	1	3	2	1	3	4	3	4	2	4	3	3
4	5	5	2	3	2	2	4	4	3	1	2	1	3	3	1	3	3	3	2	3	3	5	5	5	5	1	1	1	4	2	4	4	3	3	4	5	4	1	2	4	1	1	1	2	1	1	1	1	4
5	5	4	4	5	4	4	4	3	1	3	4	4	5	5	4	4	3	5	4	4	4	4	4	5	3	2	5	5	4	4	4	4	2	2	3	4	3	5	5	5	5	5	4	5	5	5	5	4	5
3	4	3	3	1	1	3	4	5	4	1	2	3	4	5	4	4	3	4	1	2	1	1	4	3	3	1	1	1	3	2	4	3	4	4	4	4	2	5	5	5	5	5	5	5	5	5	3	3	4
5	5	5	5	5	5	5	4	4	4	2	4	4	3	3	4	3	3	1	4	2	4	5	4	4	5	5	5	5	1	4	1	2	1	1	2	2	3	4	4	4	4	4	3	4	3	4	4	4	4
4	5	4	4	4	4	5	4	4	4	4	4	4	4	1	3	4	1	4	4	4	4	5	5	5	4	4	4	4	1	4	2	1	2	1	3	2	4	3	2	3	2	2	1	3	2	2	2	2	2
3	3	4	3	2	3	2	3	4	1	4	5	4	4	4	5	4	4	4	4	4	4	4	4	3	4	4	4	4	3	3	3	4	3	4	4	4	4	4	4	3	2	4	4	4	4	5	4	4	4
5	4	4	3	3	4	2	2	5	5	4	4	4	3	3	3	3	5	3	4	5	3	3	5	4	4	4	5	5	3	4	4	4	3	3	5	4	3	5	4	3	4	3	4	5	2	5	5	5	5
2	2	3	4	2	1	3	1	1	1	2	1	1	1	3	2	5	5	5	2	2	1	1	1	1	1	4	3	2	5	4	4	4	5	4	5	4	4	4	4	4	4	4	4	4	5	4	4	4	2
3	3	3	2	5	4	4	4	2	4	5	4	4	3	4	2	5	5	4	5	2	4	5	4	4	5	5	5	5	4	5	4	5	4	5	5	5	5	4	4	1	2	1	4	3	1	3	4	5	4
4	4	4	1	5	3	4	4	3	4	5	3	3	3	3	3	3	3	3	5	4	4	1	5	2	1	1	5	4	5	4	4	5	5	4	3	4	2	5	3	4	5	4	3	5	3	4	5	4	3
5	4	3	5	4	4	4	3	4	4	4	5	4	4	2	3	1	2	2	4	2	5	4	4	2	2	3	1	1	2	2	2	2	2	1	2	1	2	4	5	5	5	4	4	4	4	4	4	3	1
5	5	4	4	4	3	4	4	3	4	4	4	3	2	2	2	3	3	3	3	3	3	1	2	4	1	1	1	1	5	3	4	4	4	4	4	5	3	5	5	5	5	4	4	5	5	4	4	4	5
5	5	4	1	1	1	3	4	2	4	1	1	3	4	2	4	5	5	3	4	5	4	4	3	5	2	3	2	3	3	4	4	4	5	4	5	4	4	3	4	4	4	4	3	4	4	3	2	3	3
4	4	3	4	5	4	5	4	4	4	2	4	3	3	2	3	2	1	2	4	5	5	5	5	5	4	5	5	5	4	2	4	4	2	4	2	4	4	3	3	2	3	3	4	4	2	4	4	5	4
4	5	4	5	5	4	5	1	3	4	1	3	4	2	2	3	3	2	1	2	1	1	4	4	2	3	1	1	1	1	3	3	2	2	3	4	3	4	4	5	5	5	5	4	5	5	4	3	4	5
3	4	4	1	2	2	4	2	1	4	1	2	2	4	4	5	1	3	4	1	2	2	5	5	5	5	3	1	4	4	4	3	4	2	4	4	4	4	5	5	5	5	4	5	5	5	4	4	5	5
4	1	4	5	4	4	4	4	4	2	3	4	4	5	5	5	5	5	4	4	5	4	5	1	4	4	3	5	5	4	4	4	3	4	3	4	5	4	4	4	4	3	5	3	4	4	3	5	4	4
4	4	5	4	4	2	3	2	2	4	5	5	5	1	1	1	2	2	3	4	3	3	1	3	2	1	4	3	3	2	2	4	3	4	4	4	3	3	4	2	2	3	3	3	2	4	4	4	2	3
4	4	4	5	4	5	4	4	2	5	5	4	5	5	4	4	4	3	3	4	5	3	4	2	1	2	5	5	5	4	4	5	4	5	4	4	5	4	1	2	1	1	1	1	1	2	1	5	5	5
2	4	3	4	4	4	5	4	4	4	1	1	3	4	4	5	5	5	5	5	5	5	3	3	4	1	4	2	3	4	5	4	4	4	4	4	3	5	4	3	3	5	3	5	4	3	4	4	4	4
2	4	3	1	4	1	2	4	4	4	1	1	1	2	3	2	4	5	4	2	4	5	2	3	3	5	1	3	2	2	3	4	3	2	4	2	2	4	4	3	3	4	4	4	1	4	3	4	2	2
3	4	2	4	5	4	5	4	4	4	5	5	5	4	3	4	3	1	3	5	5	4	1	2	2	1	5	5	5	5	4	4	4	4	4	3	4	5	1	4	2	2	3	1	3	1	1	4	2	4
4	1	3	4	4	4	4	5	3	4	4	1	2	1	2	5	4	4	4	5	4	4	5	4	4	4	4	3	5	3	5	4	4	2	3	3	5	5	5	4	5	5	5	3	5	2	4	3	3	4
5	4	2	4	5	2	5	3	2	4	2	5	5	5	5	5	5	3	3	2	3	3	4	2	3	3	5	5	5	4	3	5	4	2	3	5	5	5	5	3	5	4	4	5	4	4	3	4	3	5
4	4	4	4	4	3	5	4	4	5	5	5	5	4	5	4	4	4	4	4	5	3	5	3	4	4	4	4	5	3	4	4	4	3	4	3	4	4	2	3	3	4	4	4	4	4	4	3	1	4
5	3	4	5	5	5	5	2	2	3	4	4	4	4	1	2	4	4	4	4	5	4	2	3	2	4	4	5	5	4	4	4	4	4	4	4	4	5	4	2	4	3	4	4	3	2	3	4	5	5
3	4	1	5	5	5	5	4	5	4	4	4	4	3	2	3	4	2	4	1	2	1	5	4	5	4	4	5	4	5	4	3	4	2	2	4	3	4	2	1	3	1	2	2	2	2	2	5	4	4
4	5	4	4	3	3	4	3	2	3	4	4	4	2	5	4	5	3	4	5	4	3	5	4	4	2	3	3	4	4	4	4	4	5	5	4	1	1	3	4	3	5	3	4	4	4	3	5	5	5
4	5	3	3	3	1	1	5	5	5	4	4	4	1	1	1	5	2	4	4	4	4	1	3	3	2	2	2	2	2	3	4	3	4	3	4	4	4	4	5	4	5	4	4	4	4	5	5	4	4
2	4	4	4	3	2	3	5	5	4	2	3	2	1	4	1	4	4	3	4	4	1	2	4	2	3	1	1	2	4	3	5	5	4	4	4	5	5	4	3	4	3	4	3	5	4	4	1	1	1
4	5	5	2	2	3	2	5	4	4	3	4	3	3	4	3	1	3	3	2	1	2	4	2	4	4	3	1	1	4	4	4	3	4	4	5	4	4	4	2	3	4	3	4	3	2	2	2	2	3
3	1	2	3	1	2	4	4	4	4	1	1	2	3	4	4	4	4	4	4	2	4	2	2	1	2	2	1	4	3	4	1	3	3	1	4	3	4	1	2	2	4	2	1	2	1	2	4	4	2
5	5	5	5	4	5	4	4	1	3	4	1	3	2	3	1	4	4	5	5	5	4	1	3	2	4	4	4	3	4	3	5	4	4	3	4	4	4	3	2	3	4	3	3	3	3	3	1	2	1
3	4	5	2	3	4	3	4	4	4	1	1	1	4	3	4	5	5	4	5	5	5	5	5	4	4	2	4	3	4	4	4	4	3	4	5	4	4	2	3	5	2	3	4	5	4	3	3	5	2
4	4	3	1	2	1	3	4	3	3	3	1	4	4	3	4	3	4	2	3	4	2	4	5	4	5	4	4	4	3	4	4	3	4	5	4	5	4	1	1	3	3	3	2	2	2	4	5	5	5
5	4	5	2	3	4	2	1	3	1	1	2	2	4	5	5	2	3	4	4	5	4	5	5	5	5	5	2	1	4	3	3	1	2	2	4	4	2	4	4	5	5	4	4	5	4	3	1	1	1
5	4	4	4	4	4	5	3	3	2	3	3	3	4	5	5	4	5	5	4	4	4	4	2	3	1	4	3	2	4	4	5	4	5	4	5	5	5	4	4	4	3	4	4	5	5	4	1	1	1
2	2	3	2	4	4	3	2	1	2	3	2	3	4	4	3	4	3	2	3	5	3	1	3	2	3	1	1	1	1	3	2	2	2	1	1	1	2	5	5	5	5	5	5	5	5	5	4	5	4
3	5	4	5	4	3	1	2	4	4	5	2	4	2	3	5	5	3	3	1	4	4	5	4	3	3	4	3	3	5	4	4	3	3	5	2	5	4	5	4	3	5	3	3	4	4	4	3	4	3
4	4	4	4	4	4	3	3	4	2	4	4	4	3	2	4	4	4	5	1	2	4	4	4	3	5	2	4	4	4	4	3	4	3	3	4	4	5	3	4	3	4	3	4	3	4	2	1	2	4
5	5	4	4	4	4	4	4	4	4	5	5	4	5	5	5	3	3	4	4	4	3	3	3	3	1	4	5	4	4	4	4	2	3	4	2	5	4	5	4	5	3	4	3	4	5	4	2	1	1
4	4	5	5	5	5	4	4	5	4	4	4	3	2	3	4	3	1	2	3	2	3	2	3	3	1	5	5	3	5	4	4	5	4	5	5	4	4	2	3	1	1	2	2	1	1	3	5	4	4
5	5	5	5	5	4	5	5	4	5	5	5	5	5	5	5	4	4	4	5	5	4	2	3	4	1	5	5	5	5	5	4	5	5	4	5	5	5	3	4	4	4	4	4	4	4	4	5	5	4
2	1	1	4	4	3	2	5	5	4	5	5	5	5	3	4	4	2	3	3	4	5	5	5	5	5	1	3	2	2	1	1	1	3	2	2	1	1	5	5	5	5	5	5	5	5	4	4	5	5
4	5	4	4	4	4	5	4	3	4	3	4	4	5	5	5	4	5	4	5	5	5	3	3	4	2	4	5	3	5	5	5	4	4	5	4	5	5	1	2	1	1	3	1	3	2	3	1	2	1
3	3	5	4	4	4	4	5	5	5	4	4	4	3	2	4	4	5	5	3	3	4	3	3	3	2	3	3	1	1	2	3	2	1	1	1	2	3	4	5	4	4	4	3	4	4	5	5	2	2
2	3	4	2	4	3	4	4	2	3	1	2	2	4	4	4	3	2	2	4	4	4	4	5	4	5	4	4	4	2	3	2	1	3	2	4	3	5	4	4	4	4	3	4	4	4	5	3	2	4
5	5	5	4	4	2	4	3	3	2	3	5	5	2	4	4	3	4	4	4	4	4	4	5	5	4	2	2	4	4	3	1	3	1	1	3	1	3	4	3	3	1	3	2	2	3	2	3	4	2
4	4	5	5	2	3	5	4	3	5	2	4	4	5	5	5	5	4	5	1	5	4	5	4	3	4	2	4	3	3	5	3	4	4	5	5	5	5	5	3	4	5	5	3	4	4	5	3	4	5
5	5	5	4	4	2	3	2	3	4	1	4	1	5	5	5	5	5	5	5	5	5	1	1	1	1	4	2	3	2	3	2	4	3	4	4	4	4	3	5	2	2	3	5	4	2	3	3	2	3
4	3	2	4	4	2	2	5	5	5	5	4	4	2	3	4	1	1	1	4	3	2	4	5	3	4	3	3	2	4	4	4	4	5	4	3	4	4	2	3	2	4	4	3	2	3	4	5	4	5
4	3	4	5	5	5	5	1	1	1	4	4	5	2	4	2	3	4	2	2	4	3	4	2	3	3	4	2	2	5	5	5	4	5	4	5	4	4	4	3	4	3	4	4	3	4	4	1	4	2
3	5	4	4	4	2	4	2	2	4	4	2	4	4	2	3	2	4	2	5	5	5	5	4	5	5	1	1	1	4	4	4	4	4	5	4	3	3	4	5	5	5	5	5	4	4	4	5	2	5
4	4	3	4	5	5	5	4	5	4	2	4	4	5	5	5	2	2	4	1	3	2	5	4	4	4	3	4	4	2	2	4	4	4	4	4	3	4	4	5	5	4	4	5	5	4	5	4	4	2
4	1	4	2	4	4	4	4	5	5	3	4	4	4	4	3	5	5	4	2	3	5	2	1	5	4	5	5	4	3	4	5	4	3	5	3	4	4	5	4	4	5	4	5	5	5	5	3	4	5
4	4	5	5	5	5	5	4	4	4	4	5	4	2	3	1	2	3	3	3	4	3	4	5	5	5	4	4	2	4	4	5	4	4	4	4	4	5	3	3	2	2	3	3	4	1	1	1	3	2
4	3	3	5	4	5	4	3	4	4	3	4	4	4	4	4	4	4	4	2	4	1	2	4	4	3	4	4	3	5	2	5	4	4	4	5	5	5	4	4	4	3	4	5	4	5	4	1	5	3
5	4	3	3	1	3	2	1	4	1	1	3	3	4	4	5	3	5	3	5	3	4	3	3	1	2	5	5	4	5	3	4	4	4	4	4	4	4	1	1	4	2	2	2	2	1	2	5	5	5
5	3	4	5	5	5	5	3	3	3	4	4	5	5	5	5	5	4	5	2	2	3	5	4	4	4	1	1	1	5	5	5	5	5	5	5	5	5	4	3	4	4	4	5	2	3	4	1	3	3
4	4	4	1	1	2	2	3	1	3	1	3	4	4	5	4	4	3	4	3	1	3	4	3	4	5	1	1	1	4	3	4	3	3	1	1	2	2	5	5	4	5	4	4	5	4	5	4	4	4
4	3	2	4	5	5	5	4	4	4	3	3	5	5	5	4	3	4	3	5	5	4	4	4	4	3	4	4	4	4	4	5	4	5	4	4	4	4	1	2	1	1	2	1	1	1	2	2	2	3
5	5	5	5	5	5	5	5	5	5	5	5	5	4	4	5	4	4	4	5	5	5	4	2	4	4	4	5	5	5	5	5	4	5	4	5	5	4	2	2	1	4	2	4	3	3	3	4	4	4
4	4	4	2	2	4	4	4	5	4	3	4	4	2	2	2	3	3	2	5	4	4	3	4	4	4	1	1	1	3	2	3	3	4	3	2	3	3	5	5	5	5	5	5	5	4	5	5	5	5
4	4	4	4	5	4	3	5	5	5	4	5	4	4	4	4	1	4	2	5	5	4	4	5	5	4	5	4	4	4	4	3	1	4	4	4	4	4	5	4	4	4	4	4	2	4	4	4	5	4
4	3	2	5	2	4	4	2	3	4	4	4	4	4	5	4	3	2	5	4	4	5	4	5	4	5	2	2	4	4	3	3	3	4	3	5	4	3	5	4	3	5	3	4	4	4	1	4	4	1
1	1	2	4	4	4	3	4	4	4	4	4	4	4	4	4	3	5	4	3	4	3	4	5	3	4	5	5	5	3	5	5	5	5	4	5	5	5	3	3	4	1	4	1	2	4	4	5	5	5
4	4	4	4	4	4	2	2	1	1	4	4	4	4	4	5	5	5	4	5	5	5	3	5	4	4	5	5	5	4	4	3	4	4	3	5	5	3	4	2	2	2	4	3	2	4	2	5	5	5
2	3	4	2	3	3	3	4	5	4	4	4	2	2	3	3	3	4	4	5	4	3	3	5	4	1	5	5	5	5	5	5	5	5	5	5	5	5	2	3	2	1	3	2	4	1	2	2	3	4
[truncated: 7 more columns]
